# Supplementary material for: An Open Source Syringe Pump Controller for Fluid Delivery of Multiple Volumes
Source: eNeuro. 2019 Sep 6;6(5):ENEURO.0240-19.2019. doi: 10.1523/ENEURO.0240-19.2019 (PMC6734045; doi:10.1523/ENEURO.0240-19.2019)
Supplement: Extended Data 1 — Teensy Code Firmware (.ino); PCB design files (.brd, .sch, .pdf) and libraries in Eagle (.lbr); Syringe calibration spreadsheet for water and 16% sucrose (.xlsx); Build instructions (.pdf); Bill of materials (.xlsx); Closeup images of the device (.png). Download Extended Data 1, ZIP file. [file sup_enu-eN-OTM-0240-19-s02.zip › Extended Data/Syringe_Calibration_Water_Sucrose.xlsx]

## Sheet: 16% 60mL Syringe
Density =	1.0472	[g/mL]
60 mL Syringe
Steps	Mass [g]	ΔMass [g]	Vol [mL]	Vol/Step [mL/step]
0	0
400	0.7778	0.7778	0.742743	0.00185686
800	1.5632	0.7854	0.75	0.001875
1200	2.3608	0.7976	0.76165	0.00190413
1600	3.15	0.7892	0.753629	0.00188407
2000	3.9555	0.8055	0.769194	0.00192299
2400	4.74	0.7845	0.749141	0.00187285
2800	5.551	0.811	0.774446	0.00193612
3200	6.3425	0.7915	0.755825	0.00188956
3600	7.119	0.7765	0.741501	0.00185375
4000	7.9112	0.7922	0.756494	0.00189123
4400	8.75	0.8388	0.800993	0.00200248
4800	9.5191	0.7691	0.734435	0.00183609
5200	10.379	0.8599	0.821142	0.00205286
5600	11.1247	0.7457	0.712089	0.00178022
6000	11.96	0.8353	0.797651	0.00199413
6400	12.7244	0.7644	0.729947	0.00182487
6800	13.54	0.8156	0.778839	0.0019471
7200	14.283	0.743	0.709511	0.00177378
7600	15.045	0.762	0.727655	0.00181914
8000	15.816	0.771	0.736249	0.00184062
8400	16.6294	0.8134	0.776738	0.00194184
8800	17.4122	0.7828	0.747517	0.00186879
9200	18.176	0.7638	0.729374	0.00182343
9600	18.9666	0.7906	0.754966	0.00188741
10000	19.7654	0.7988	0.762796	0.00190699
10400	20.537	0.7716	0.736822	0.00184206
10800	21.3361	0.7991	0.763083	0.00190771
11200	22.1317	0.7956	0.75974	0.00189935
11600	22.978	0.8463	0.808155	0.00202039
12000	23.7523	0.7743	0.7394	0.0018485
12400	24.5031	0.7508	0.71696	0.0017924
12800	25.2843	0.7812	0.745989	0.00186497
13200	26.078	0.7937	0.757926	0.00189481
13600	26.86	0.782	0.746753	0.00186688
14000	27.6653	0.8053	0.769003	0.00192251
14400	28.45	0.7847	0.749332	0.00187333
			Average =	0.00188664
			StdDev =	6.34153e-05
			SDOM =	1.76154e-06

## Sheet: 16% 30mL Syringe
Density =	0.995868	[g/mL]
30mL Syringe
Steps	Mass [g]	ΔMass [g]	Vol [mL]	Vol/Step [mL/step]
0	0
500	0.5615	0.5615	0.56383	0.00112766
1000	1.2633	0.7018	0.704712	0.00140942
1500	1.9035	0.6402	0.642856	0.00128571
2000	2.5626	0.6591	0.661835	0.00132367
2500	3.1964	0.6338	0.63643	0.00127286
3000	3.854	0.6576	0.660328	0.00132066
3500	4.5155	0.6615	0.664245	0.00132849
4000	5.165	0.6495	0.652195	0.00130439
4500	5.8111	0.6461	0.648781	0.00129756
5000	6.447	0.6359	0.638538	0.00127708
5500	7.099	0.652	0.654705	0.00130941
6000	7.745	0.646	0.64868	0.00129736
6500	8.3989	0.6539	0.656613	0.00131323
7000	9.0534	0.6545	0.657216	0.00131443
7500	9.6986	0.6452	0.647877	0.00129575
8000	10.3428	0.6442	0.646873	0.00129375
8500	10.9888	0.646	0.64868	0.00129736
9000	11.6131	0.6243	0.62689	0.00125378
9500	12.2724	0.6593	0.662036	0.00132407
10000	12.915	0.6426	0.645266	0.00129053
10500	13.5586	0.6436	0.64627	0.00129254
11000	14.21	0.6514	0.654103	0.00130821
11500	14.8476	0.6376	0.640245	0.00128049
12000	15.485	0.6374	0.640045	0.00128009
12500	16.147	0.662	0.664747	0.00132949
13000	16.796	0.649	0.651693	0.00130339
13500	17.4365	0.6405	0.643158	0.00128632
14000	18.0965	0.66	0.662738	0.00132548
14500	18.73	0.6335	0.636128	0.00127226
15000	19.38	0.65	0.652697	0.00130539
15500	20.0255	0.6455	0.648178	0.00129636
16000	20.66	0.6345	0.637133	0.00127427
16500	21.305	0.645	0.647676	0.00129535
17000	21.9566	0.6516	0.654304	0.00130861
17500	22.5935	0.6369	0.639543	0.00127909
18000	23.2438	0.6503	0.652998	0.001306
18500	23.9	0.6562	0.658923	0.00131785
19000	24.528	0.628	0.630606	0.00126121
19500	25.177	0.649	0.651693	0.00130339
			Average =	0.00129649
			StdDev =	3.78107e-05
			SDOM =	9.69506e-07

## Sheet: water 60mL Syringe
Density =	0.995868	[g/mL]
60 mL Syringe
Steps	Mass [g]	ΔMass [g]	Vol [mL]	Vol/Step [mL/step]
0	0
400	0.7432	0.7432	0.746284	0.00186571
800	1.4984	0.7552	0.758333	0.00189583
1200	2.239	0.7406	0.743673	0.00185918
1600	2.989	0.75	0.753112	0.00188278
2000	3.7426	0.7536	0.756727	0.00189182
2400	4.4884	0.7458	0.748894	0.00187224
2800	5.2503	0.7619	0.765061	0.00191265
3200	5.9949	0.7446	0.747689	0.00186922
3600	6.7616	0.7667	0.769881	0.0019247
4000	7.5128	0.7512	0.754317	0.00188579
4400	8.2637	0.7509	0.754016	0.00188504
4800	9.0209	0.7572	0.760342	0.00190085
5200	9.7732	0.7523	0.755421	0.00188855
5600	10.5261	0.7529	0.756024	0.00189006
6000	11.2808	0.7547	0.757831	0.00189458
6400	12.0384	0.7576	0.760743	0.00190186
6800	12.7945	0.7561	0.759237	0.00189809
7200	13.5503	0.7558	0.758936	0.00189734
7600	14.3056	0.7553	0.758434	0.00189608
8000	15.0623	0.7567	0.75984	0.0018996
8400	15.8203	0.758	0.761145	0.00190286
8800	16.5751	0.7548	0.757932	0.00189483
9200	17.3299	0.7548	0.757932	0.00189483
9600	18.0867	0.7568	0.75994	0.00189985
10000	18.8414	0.7547	0.757831	0.00189458
10400	19.594	0.7526	0.755723	0.00188931
10800	20.3492	0.7552	0.758333	0.00189583
11200	21.088	0.7388	0.741865	0.00185466
11600	21.8528	0.7648	0.767973	0.00191993
12000	22.6075	0.7547	0.757831	0.00189458
12400	23.3636	0.7561	0.759237	0.00189809
12800	24.1193	0.7557	0.758836	0.00189709
13200	24.8749	0.7556	0.758735	0.00189684
13600	25.5385	0.6636	0.666353	0.00166588
14000	26.225	0.6865	0.689348	0.00172337
14400	26.9781	0.7531	0.756225	0.00189056
			Average =	0.00188125
			StdDev =	4.85793e-05
			SDOM =	1.34942e-06

## Sheet: water 30mL Syringe
Density =	0.995868	[g/mL]
30mL Syringe
Steps	Mass [g]	ΔMass [g]	Vol [mL]	Vol/Step [mL/step]
0	0
500	0.5925	0.5925	0.594958	0.00118992
1000	1.2101	0.6176	0.620163	0.00124033
1500	1.8335	0.6234	0.625987	0.00125197
2000	2.4469	0.6134	0.615945	0.00123189
2500	3.0622	0.6153	0.617853	0.00123571
3000	3.685	0.6228	0.625384	0.00125077
3500	4.2961	0.6111	0.613636	0.00122727
4000	4.9138	0.6177	0.620263	0.00124053
4500	5.5353	0.6215	0.624079	0.00124816
5000	6.1469	0.6116	0.614138	0.00122828
5500	6.7624	0.6155	0.618054	0.00123611
6000	7.384	0.6216	0.624179	0.00124836
6500	7.9928	0.6088	0.611326	0.00122265
7000	8.6107	0.6179	0.620464	0.00124093
7500	9.2296	0.6189	0.621468	0.00124294
8000	9.8421	0.6125	0.615041	0.00123008
8500	10.4576	0.6155	0.618054	0.00123611
9000	11.0804	0.6228	0.625384	0.00125077
9500	11.6888	0.6084	0.610924	0.00122185
10000	12.3087	0.6199	0.622472	0.00124494
10500	12.9295	0.6208	0.623376	0.00124675
11000	13.5385	0.609	0.611527	0.00122305
11500	14.1594	0.6209	0.623476	0.00124695
12000	14.7805	0.6211	0.623677	0.00124735
12500	15.3895	0.609	0.611527	0.00122305
13000	16.0095	0.62	0.622572	0.00124514
13500	16.6282	0.6187	0.621267	0.00124253
14000	17.2364	0.6082	0.610724	0.00122145
14500	17.855	0.6186	0.621167	0.00124233
15000	18.4781	0.6231	0.625685	0.00125137
15500	19.0858	0.6077	0.610221	0.00122044
16000	19.7075	0.6217	0.62428	0.00124856
16500	20.3276	0.6201	0.622673	0.00124535
17000	20.935	0.6074	0.60992	0.00121984
17500	21.557	0.622	0.624581	0.00124916
18000	22.1795	0.6225	0.625083	0.00125017
18500	22.7885	0.609	0.611527	0.00122305
19000	23.4149	0.6264	0.628999	0.001258
19500	24.0352	0.6203	0.622874	0.00124575
			Average =	0.00123769
			StdDev =	1.3519e-05
			SDOM =	3.46642e-07
