# Supplementary material for: An Open Source Syringe Pump Controller for Fluid Delivery of Multiple Volumes
Source: eNeuro. 2019 Sep 6;6(5):ENEURO.0240-19.2019. doi: 10.1523/ENEURO.0240-19.2019 (PMC6734045; doi:10.1523/ENEURO.0240-19.2019)
Supplement: Extended Data 1 — Teensy Code Firmware (.ino); PCB design files (.brd, .sch, .pdf) and libraries in Eagle (.lbr); Syringe calibration spreadsheet for water and 16% sucrose (.xlsx); Build instructions (.pdf); Bill of materials (.xlsx); Closeup images of the device (.png). Download Extended Data 1, ZIP file. [file sup_enu-eN-OTM-0240-19-s02.zip › Extended Data/OpenSourceSyringePumpBOM.xlsx]

## Sheet: Sheet1
Open Source Syringe Pump - Controller – Bill of Materials
Item	Manufacturer	Part	Supplier	Supplier Part #	Alternative Part #	Qty.	Price	Notes
NEMA 17 Stepper Motor (standalone)	Applied Motion Products	STM17R-3NN	Applied Motion Products or Walker	Walker		1	118
15Vdc 36W 2.1mm Power Supply	CUI	SDI36-15-U-P5	Mouser	490-SDI36-15-U-P5		1	16.39
Printed Circuit Board	OSH Park	OpenSourceSyringePump-v01	OSH Park	https://oshpark.com/shared_projects/VtseE2Ia		1	29.95
2.1mm Power Jack	CUI	PJ-079AH	Mouser	490-PJ-079AH		1	1.36	24Vdc Max Rated
P-Channel MOSFET	ON Semiconductor	FQP47P06	Mouser	512-FQP47P06		1	2.68	Reverse Polarity Protection, high Vgs tolerance, low Rds-on, low Vgs-thresh
100kΩ Resistor	Yageo	CFR-25JR-52-100K	Mouser	603-CFR-25JR-52100K		1	0.1	any 100k resistor should work
10V Zener Diode	ON Semiconductor	BZX79C10	Mouser	512-BZX79C10		1	0.13	any 10V zener should work
Isolated DC/DC Converter	Murata	NCS1S2405SC	Mouser	580-NCS1S2405SC		1	8.46	9-36V input 24V nominal DC-DC converter
PTC Resettable Polyfuse	Bourns	MF-R025	Mouser	652-MFR025		1	0.6	250mA Hold, 500mA trip, provides protection to microcontroller and 5V circuitry
2AG Fuse Holder	Littlefuse	02540101Z	Mouser	576-02540101Z		1	1.21	2AG Fuse holder, protection for motor
2AG fast-blow 2A fuse	Littlefuse	0208002.MXP	Mouser	576-0208002.MXP		10	4.09	buy extra fuses!
1uF 50V Ceramic Capacitor	Vishay	K105Z20Y5VF5TL2	Mouser	594-K105Z20Y5VF5TL2		2	0.65
10uF 25V Tantalum Capacitor	AVX	TAP106K025SCS	Mouser	581-TAP106K025SCS		1	0.9
100uF 63V Low ESR Electrolytic Capacitor	Panasonic	EEUFR1H101	Mouser	667-EEU-FR1J101		1	0.62
Teensy 3.2	PJRC.com	Teensy 3.2	Sparkfun	13736		1	19.95
TeensyView	Sparkfun	TeensyView	Sparkfun	14048		1	15.95
Long Headers	Sparkfun	PRT-12693	Sparkfun	12693		2	0.75	0.1" Male Headers for Teensy and TeensyView Connections
Female Headers	Sparkfun	PRT-00115	Sparkfun	115		2	1.5	0.1" Female Headers for socketing Teensy and/or Teensyview
24 Detent Encoder w/Switch	Bourns	PEC11R-4220F-S0024	Mouser	652-PEC11R-4220F-S24		1	1.63
Plastic Knob for D-Shaft Encoder	Eagle Plastic Devices	450-BA600	Mouser	450-BA600		1	1.29	Plain, could spice up with colors
Small Switches	ALPS	SKRGAFD010	Mouser	688-SKRGAFD010		3	0.18
Limit Switches	Omron	D2F-L-D3	Mouser	653-D2F-L-D3		2	1.86
Indicator LED	Kingbright	WP710A10GD5V	Mouser	604-WP710A10GD5V		1	0.64
Screw Terminal Connectors for Motor	TE Connectivity	282834-6	Mouser	571-282834-6	Pololu 2495	1	4.72
Screw Terminal Connectors for I/O (optional)	TE Connectivity	1-282834-0	Mouser	571-1-282834-0	Pololu 2499	1	7.06
Limit Switch Connectors (optional)	TE Connectivity	282834-3	Mouser	571-2828343	Pololu 2492	1	1.11
						Total:	241.78
