# Supplementary material for: An Open Source Syringe Pump Controller for Fluid Delivery of Multiple Volumes
Source: eNeuro. 2019 Sep 6;6(5):ENEURO.0240-19.2019. doi: 10.1523/ENEURO.0240-19.2019 (PMC6734045; doi:10.1523/ENEURO.0240-19.2019)
Supplement: Extended Data 1 — Teensy Code Firmware (.ino); PCB design files (.brd, .sch, .pdf) and libraries in Eagle (.lbr); Syringe calibration spreadsheet for water and 16% sucrose (.xlsx); Build instructions (.pdf); Bill of materials (.xlsx); Closeup images of the device (.png). Download Extended Data 1, ZIP file. [file sup_enu-eN-OTM-0240-19-s02.zip › Extended Data/Hardware/OpenSourceSyringePump.brd]

<?xml version="1.0" encoding="utf-8"?>
<!DOCTYPE eagle SYSTEM "eagle.dtd">
<eagle version="9.3.2">
<drawing>
<settings>
<setting alwaysvectorfont="yes"/>
<setting verticaltext="up"/>
</settings>
<grid distance="50" unitdist="mil" unit="mil" style="lines" multiple="1" display="no" altdistance="10" altunitdist="mil" altunit="mil"/>
<layers>
<layer number="1" name="Top" color="4" fill="1" visible="yes" active="yes"/>
<layer number="2" name="Route2" color="16" fill="1" visible="no" active="no"/>
<layer number="3" name="Route3" color="17" fill="1" visible="no" active="no"/>
<layer number="4" name="Route4" color="18" fill="1" visible="no" active="no"/>
<layer number="5" name="Route5" color="19" fill="1" visible="no" active="no"/>
<layer number="6" name="Route6" color="25" fill="1" visible="no" active="no"/>
<layer number="7" name="Route7" color="26" fill="1" visible="no" active="no"/>
<layer number="8" name="Route8" color="27" fill="1" visible="no" active="no"/>
<layer number="9" name="Route9" color="28" fill="1" visible="no" active="no"/>
<layer number="10" name="Route10" color="29" fill="1" visible="no" active="no"/>
<layer number="11" name="Route11" color="30" fill="1" visible="no" active="no"/>
<layer number="12" name="Route12" color="20" fill="1" visible="no" active="no"/>
<layer number="13" name="Route13" color="21" fill="1" visible="no" active="no"/>
<layer number="14" name="Route14" color="22" fill="1" visible="no" active="no"/>
<layer number="15" name="Route15" color="23" fill="1" visible="no" active="no"/>
<layer number="16" name="Bottom" color="1" fill="1" visible="yes" active="yes"/>
<layer number="17" name="Pads" color="2" fill="1" visible="yes" active="yes"/>
<layer number="18" name="Vias" color="2" fill="1" visible="yes" active="yes"/>
<layer number="19" name="Unrouted" color="6" fill="1" visible="yes" active="yes"/>
<layer number="20" name="Dimension" color="24" fill="1" visible="yes" active="yes"/>
<layer number="21" name="tPlace" color="7" fill="1" visible="yes" active="yes"/>
<layer number="22" name="bPlace" color="7" fill="1" visible="yes" active="yes"/>
<layer number="23" name="tOrigins" color="15" fill="1" visible="yes" active="yes"/>
<layer number="24" name="bOrigins" color="15" fill="1" visible="yes" active="yes"/>
<layer number="25" name="tNames" color="7" fill="1" visible="yes" active="yes"/>
<layer number="26" name="bNames" color="7" fill="1" visible="yes" active="yes"/>
<layer number="27" name="tValues" color="7" fill="1" visible="yes" active="yes"/>
<layer number="28" name="bValues" color="7" fill="1" visible="yes" active="yes"/>
<layer number="29" name="tStop" color="7" fill="3" visible="yes" active="yes"/>
<layer number="30" name="bStop" color="7" fill="6" visible="yes" active="yes"/>
<layer number="31" name="tCream" color="7" fill="4" visible="yes" active="yes"/>
<layer number="32" name="bCream" color="7" fill="5" visible="yes" active="yes"/>
<layer number="33" name="tFinish" color="6" fill="3" visible="yes" active="yes"/>
<layer number="34" name="bFinish" color="6" fill="6" visible="yes" active="yes"/>
<layer number="35" name="tGlue" color="7" fill="4" visible="yes" active="yes"/>
<layer number="36" name="bGlue" color="7" fill="5" visible="yes" active="yes"/>
<layer number="37" name="tTest" color="7" fill="1" visible="yes" active="yes"/>
<layer number="38" name="bTest" color="7" fill="1" visible="yes" active="yes"/>
<layer number="39" name="tKeepout" color="4" fill="11" visible="yes" active="yes"/>
<layer number="40" name="bKeepout" color="1" fill="11" visible="yes" active="yes"/>
<layer number="41" name="tRestrict" color="4" fill="10" visible="yes" active="yes"/>
<layer number="42" name="bRestrict" color="1" fill="10" visible="yes" active="yes"/>
<layer number="43" name="vRestrict" color="2" fill="10" visible="yes" active="yes"/>
<layer number="44" name="Drills" color="7" fill="1" visible="yes" active="yes"/>
<layer number="45" name="Holes" color="7" fill="1" visible="yes" active="yes"/>
<layer number="46" name="Milling" color="3" fill="1" visible="yes" active="yes"/>
<layer number="47" name="Measures" color="7" fill="1" visible="yes" active="yes"/>
<layer number="48" name="Document" color="7" fill="1" visible="yes" active="yes"/>
<layer number="49" name="Reference" color="7" fill="1" visible="yes" active="yes"/>
<layer number="51" name="tDocu" color="7" fill="1" visible="yes" active="yes"/>
<layer number="52" name="bDocu" color="7" fill="1" visible="yes" active="yes"/>
<layer number="88" name="SimResults" color="9" fill="1" visible="no" active="no"/>
<layer number="89" name="SimProbes" color="9" fill="1" visible="no" active="no"/>
<layer number="90" name="Modules" color="5" fill="1" visible="no" active="no"/>
<layer number="91" name="Nets" color="2" fill="1" visible="no" active="no"/>
<layer number="92" name="Busses" color="1" fill="1" visible="no" active="no"/>
<layer number="93" name="Pins" color="2" fill="1" visible="no" active="no"/>
<layer number="94" name="Symbols" color="4" fill="1" visible="no" active="no"/>
<layer number="95" name="Names" color="7" fill="1" visible="no" active="no"/>
<layer number="96" name="Values" color="7" fill="1" visible="no" active="no"/>
<layer number="97" name="Info" color="7" fill="1" visible="no" active="no"/>
<layer number="98" name="Guide" color="6" fill="1" visible="no" active="no"/>
<layer number="99" name="SpiceOrder" color="5" fill="1" visible="no" active="no"/>
</layers>
<board>
<plain>
<wire x1="0" y1="41.38395625" x2="0" y2="4.33604375" width="0.127" layer="20"/>
<wire x1="0" y1="4.33604375" x2="4.33604375" y2="0" width="0.127" layer="20" curve="90"/>
<wire x1="4.33604375" y1="0" x2="79.48395625" y2="0" width="0.127" layer="20"/>
<wire x1="79.48395625" y1="0" x2="83.82" y2="4.33604375" width="0.127" layer="20" curve="90"/>
<wire x1="83.82" y1="4.33604375" x2="83.82" y2="41.38395625" width="0.127" layer="20"/>
<wire x1="83.82" y1="41.38395625" x2="79.48395625" y2="45.72" width="0.127" layer="20" curve="90"/>
<wire x1="79.48395625" y1="45.72" x2="4.33604375" y2="45.72" width="0.127" layer="20"/>
<wire x1="4.33604375" y1="45.72" x2="0" y2="41.38395625" width="0.127" layer="20" curve="90"/>
<hole x="3.81" y="3.81" drill="3.048"/>
<circle x="3.81" y="3.81" radius="2.794" width="0.1524" layer="21"/>
<hole x="3.81" y="41.91" drill="3.048"/>
<circle x="3.81" y="41.91" radius="2.794" width="0.1524" layer="21"/>
<hole x="80.01" y="41.91" drill="3.048"/>
<circle x="80.01" y="41.91" radius="2.794" width="0.1524" layer="21"/>
<hole x="80.01" y="3.81" drill="3.048"/>
<circle x="80.01" y="3.81" radius="2.794" width="0.1524" layer="21"/>
<circle x="3.81" y="41.91" radius="1.524" width="2.54" layer="42"/>
<circle x="3.81" y="3.81" radius="1.524" width="2.54" layer="42"/>
<circle x="80.01" y="41.91" radius="1.524" width="2.54" layer="42"/>
<circle x="80.01" y="3.81" radius="1.524" width="2.54" layer="42"/>
<text x="14.224" y="32.258" size="0.8128" layer="21" rot="R90">23/A9</text>
<text x="16.764" y="32.258" size="0.8128" layer="21" rot="R90">22/A8</text>
<text x="19.304" y="32.258" size="0.8128" layer="21" rot="R90">21/A7</text>
<text x="21.844" y="32.258" size="0.8128" layer="21" rot="R90">20/A6</text>
<text x="24.384" y="32.258" size="0.8128" layer="21" rot="R90">19/A5</text>
<text x="26.924" y="32.258" size="0.8128" layer="21" rot="R90">18/A4</text>
<text x="29.464" y="32.258" size="0.8128" layer="21" rot="R90">17/A3</text>
<text x="32.004" y="32.258" size="0.8128" layer="21" rot="R90">16/A2</text>
<text x="11.684" y="10.16" size="0.8128" layer="21" rot="R90">0/RX1</text>
<text x="16.764" y="10.16" size="0.8128" layer="21" rot="R90">1/TX1</text>
<text x="26.924" y="10.16" size="0.8128" layer="21" rot="R90">STEP+</text>
<text x="24.384" y="10.16" size="0.8128" layer="21" rot="R90">STEP-</text>
<text x="29.464" y="10.16" size="0.8128" layer="21" rot="R90">DIR-</text>
<text x="32.004" y="10.16" size="0.8128" layer="21" rot="R90">DIR+</text>
<text x="34.544" y="10.16" size="0.8128" layer="21" rot="R90">MGND</text>
<text x="37.084" y="10.16" size="0.8128" layer="21" rot="R90">+15V</text>
<text x="9.144" y="33.528" size="0.8128" layer="21" rot="R90">+5V</text>
<text x="11.684" y="33.528" size="0.8128" layer="21" rot="R90">GND</text>
<text x="14.224" y="10.16" size="0.8128" layer="21" rot="R90">GND</text>
<text x="9.144" y="10.16" size="0.8128" layer="21" rot="R90">GND</text>
<text x="37.084" y="33.528" size="0.8128" layer="21" rot="R90">GND</text>
<text x="39.624" y="33.528" size="0.8128" layer="21" rot="R90">DAC</text>
<text x="43.18" y="40.64" size="0.8128" layer="21" rot="R90">Pin14</text>
<text x="53.34" y="40.894" size="0.8128" layer="21" rot="R90">Pin2</text>
<text x="63.246" y="40.894" size="0.8128" layer="21" rot="R90">Pin3</text>
<text x="76.454" y="43.942" size="1.016" layer="22" rot="MR0">AU OpenSourceSyringePump v.1</text>
<text x="52.578" y="43.942" size="1.016" layer="22" rot="MR0">J. Newport 2019</text>
<circle x="22.86" y="22.606" radius="4.064" width="0.254" layer="22"/>
<circle x="22.098" y="23.876" radius="0.254" width="0.762" layer="22"/>
<wire x1="24.384" y1="22.098" x2="21.844" y2="19.558" width="0.254" layer="22" curve="-67.380135"/>
<circle x="20.32" y="22.352" radius="0.254" width="0.762" layer="22"/>
<dimension x1="0" y1="45.72" x2="83.82" y2="45.72" x3="41.91" y3="55.88" textsize="1.778" layer="47" unit="inch"/>
<dimension x1="0" y1="45.72" x2="0" y2="0" x3="-7.62" y3="22.86" textsize="1.778" layer="47" unit="inch"/>
<dimension x1="3.81" y1="41.91" x2="80.01" y2="41.91" x3="41.91" y3="52.07" textsize="1.778" layer="47" unit="inch"/>
<dimension x1="3.81" y1="41.91" x2="3.81" y2="3.81" x3="-3.81" y3="22.86" textsize="1.778" layer="47" unit="inch"/>
</plain>
<libraries>
<library name="OpenSourceSyringePump">
<packages>
<package name="EEUFR1H101" urn="urn:adsk.eagle:footprint:8082723/1" locally_modified="yes">
<description>&lt;b&gt;ELECTROLYTIC CAPACITOR&lt;/b&gt;&lt;p&gt;
grid 5.08 mm, diameter 8.5 mm</description>
<wire x1="-1.143" y1="0" x2="-0.889" y2="0" width="0.1524" layer="21"/>
<wire x1="-0.889" y1="0" x2="-0.889" y2="-1.143" width="0.1524" layer="21"/>
<wire x1="-0.889" y1="-1.143" x2="-0.254" y2="-1.143" width="0.1524" layer="21"/>
<wire x1="-0.254" y1="-1.143" x2="-0.254" y2="1.143" width="0.1524" layer="21"/>
<wire x1="-0.254" y1="1.143" x2="-0.889" y2="1.143" width="0.1524" layer="21"/>
<wire x1="-0.889" y1="1.143" x2="-0.889" y2="0" width="0.1524" layer="21"/>
<wire x1="0.635" y1="0" x2="1.143" y2="0" width="0.1524" layer="21"/>
<wire x1="-3.327" y1="2.132" x2="-3.327" y2="1.37" width="0.1524" layer="21"/>
<wire x1="-3.708" y1="1.751" x2="-2.946" y2="1.751" width="0.1524" layer="21"/>
<wire x1="1.143" y1="0" x2="1.651" y2="0" width="0.1524" layer="51"/>
<wire x1="-1.651" y1="0" x2="-1.143" y2="0" width="0.1524" layer="51"/>
<circle x="0" y="0" radius="5.08" width="0.1524" layer="21"/>
<pad name="+" x="-2.54" y="0" drill="0.9398" diameter="1.778"/>
<pad name="-" x="2.54" y="0" drill="0.9398" diameter="1.778"/>
<text x="4.1402" y="2.286" size="1.27" layer="25" ratio="10">&gt;NAME</text>
<text x="-2.5146" y="-3.0226" size="1.27" layer="27" ratio="10">&gt;VALUE</text>
<rectangle x1="0.254" y1="-1.143" x2="0.889" y2="1.143" layer="21"/>
</package>
<package name="K105Z20Y5VF5TL2" urn="urn:adsk.eagle:footprint:8082086/1" locally_modified="yes">
<description>&lt;b&gt;CAPACITOR&lt;/b&gt;&lt;p&gt;
grid 2.5 mm, outline 2.5 x 5 mm</description>
<wire x1="-2.159" y1="1.27" x2="2.159" y2="1.27" width="0.1524" layer="21"/>
<wire x1="2.159" y1="-1.27" x2="-2.159" y2="-1.27" width="0.1524" layer="21"/>
<wire x1="2.413" y1="1.016" x2="2.413" y2="-1.016" width="0.1524" layer="21"/>
<wire x1="-2.413" y1="1.016" x2="-2.413" y2="-1.016" width="0.1524" layer="21"/>
<wire x1="2.159" y1="1.27" x2="2.413" y2="1.016" width="0.1524" layer="21" curve="-90"/>
<wire x1="-2.413" y1="1.016" x2="-2.159" y2="1.27" width="0.1524" layer="21" curve="-90"/>
<wire x1="2.159" y1="-1.27" x2="2.413" y2="-1.016" width="0.1524" layer="21" curve="90"/>
<wire x1="-2.413" y1="-1.016" x2="-2.159" y2="-1.27" width="0.1524" layer="21" curve="90"/>
<wire x1="0.762" y1="0" x2="0.381" y2="0" width="0.1524" layer="51"/>
<wire x1="0.381" y1="0" x2="0.254" y2="0" width="0.1524" layer="21"/>
<wire x1="0.254" y1="0" x2="0.254" y2="0.762" width="0.254" layer="21"/>
<wire x1="0.254" y1="0" x2="0.254" y2="-0.762" width="0.254" layer="21"/>
<wire x1="-0.254" y1="0.762" x2="-0.254" y2="0" width="0.254" layer="21"/>
<wire x1="-0.254" y1="0" x2="-0.254" y2="-0.762" width="0.254" layer="21"/>
<wire x1="-0.254" y1="0" x2="-0.381" y2="0" width="0.1524" layer="21"/>
<wire x1="-0.381" y1="0" x2="-0.762" y2="0" width="0.1524" layer="51"/>
<pad name="1" x="-1.27" y="0" drill="0.9398" diameter="1.778"/>
<pad name="2" x="1.27" y="0" drill="0.9398" diameter="1.778"/>
<text x="-2.286" y="1.524" size="1.27" layer="25" ratio="10">&gt;NAME</text>
<text x="-2.286" y="-2.794" size="1.27" layer="27" ratio="10">&gt;VALUE</text>
</package>
<package name="TAP106K025SCS" urn="urn:adsk.eagle:footprint:8082318/1" locally_modified="yes">
<description>&lt;b&gt;Tantalum CAPACITOR&lt;/b&gt;&lt;p&gt;
grid 2.54 mm, diameter 5 mm</description>
<wire x1="-1.651" y1="1.27" x2="-1.397" y2="1.27" width="0.1524" layer="21"/>
<wire x1="-1.397" y1="1.016" x2="-1.397" y2="1.27" width="0.1524" layer="21"/>
<wire x1="-1.397" y1="1.27" x2="-1.143" y2="1.27" width="0.1524" layer="21"/>
<wire x1="-1.397" y1="1.27" x2="-1.397" y2="1.524" width="0.1524" layer="21"/>
<wire x1="-1.651" y1="0" x2="-0.762" y2="0" width="0.1524" layer="51"/>
<wire x1="-0.762" y1="0" x2="-0.762" y2="-1.27" width="0.1524" layer="51"/>
<wire x1="-0.762" y1="-1.27" x2="-0.254" y2="-1.27" width="0.1524" layer="51"/>
<wire x1="-0.254" y1="-1.27" x2="-0.254" y2="1.27" width="0.1524" layer="51"/>
<wire x1="-0.254" y1="1.27" x2="-0.762" y2="1.27" width="0.1524" layer="51"/>
<wire x1="-0.762" y1="1.27" x2="-0.762" y2="0" width="0.1524" layer="51"/>
<wire x1="0.635" y1="0" x2="1.651" y2="0" width="0.1524" layer="51"/>
<circle x="0" y="0" radius="2.54" width="0.1524" layer="21"/>
<pad name="-" x="1.27" y="0" drill="0.9398" diameter="1.778"/>
<pad name="+" x="-1.27" y="0" drill="0.9398" diameter="1.778"/>
<text x="2.413" y="1.27" size="1.27" layer="25" ratio="10">&gt;NAME</text>
<text x="2.413" y="-2.413" size="1.27" layer="27" ratio="10">&gt;VALUE</text>
<rectangle x1="0.254" y1="-1.27" x2="0.762" y2="1.27" layer="51"/>
</package>
<package name="BZX79C10" urn="urn:adsk.eagle:footprint:43093/1" locally_modified="yes">
<description>&lt;B&gt;DIODE&lt;/B&gt;&lt;p&gt;
diameter 2 mm, horizontal, grid 7.62 mm</description>
<wire x1="3.81" y1="0" x2="2.921" y2="0" width="0.508" layer="51"/>
<wire x1="-3.81" y1="0" x2="-2.921" y2="0" width="0.508" layer="51"/>
<wire x1="-0.635" y1="0" x2="0" y2="0" width="0.1524" layer="21"/>
<wire x1="1.016" y1="0.635" x2="1.016" y2="-0.635" width="0.1524" layer="21"/>
<wire x1="1.016" y1="-0.635" x2="0" y2="0" width="0.1524" layer="21"/>
<wire x1="0" y1="0" x2="1.524" y2="0" width="0.1524" layer="21"/>
<wire x1="0" y1="0" x2="1.016" y2="0.635" width="0.1524" layer="21"/>
<wire x1="0" y1="0.635" x2="0" y2="0" width="0.1524" layer="21"/>
<wire x1="0" y1="0" x2="0" y2="-0.635" width="0.1524" layer="21"/>
<wire x1="2.032" y1="1.016" x2="2.286" y2="0.762" width="0.1524" layer="21" curve="-90"/>
<wire x1="2.286" y1="0.762" x2="2.286" y2="-0.762" width="0.1524" layer="21"/>
<wire x1="2.032" y1="-1.016" x2="2.286" y2="-0.762" width="0.1524" layer="21" curve="90"/>
<wire x1="-2.286" y1="0.762" x2="-2.032" y2="1.016" width="0.1524" layer="21" curve="-90"/>
<wire x1="-2.286" y1="-0.762" x2="-2.032" y2="-1.016" width="0.1524" layer="21" curve="90"/>
<wire x1="-2.032" y1="-1.016" x2="2.032" y2="-1.016" width="0.1524" layer="21"/>
<wire x1="-2.286" y1="0.762" x2="-2.286" y2="-0.762" width="0.1524" layer="21"/>
<wire x1="-2.032" y1="1.016" x2="2.032" y2="1.016" width="0.1524" layer="21"/>
<pad name="C" x="-3.81" y="0" drill="0.9398" diameter="1.778"/>
<pad name="A" x="3.81" y="0" drill="0.9398" diameter="1.778"/>
<text x="-2.286" y="1.27" size="1.27" layer="25" ratio="10">&gt;NAME</text>
<text x="-2.286" y="-2.667" size="1.27" layer="27" ratio="10">&gt;VALUE</text>
<rectangle x1="-1.905" y1="-1.016" x2="-1.397" y2="1.016" layer="21"/>
<rectangle x1="2.286" y1="-0.254" x2="2.413" y2="0.254" layer="21"/>
<rectangle x1="-2.413" y1="-0.254" x2="-2.286" y2="0.254" layer="21"/>
<wire x1="0" y1="0.635" x2="-0.254" y2="0.635" width="0.1524" layer="21"/>
<wire x1="0" y1="-0.635" x2="0.254" y2="-0.635" width="0.1524" layer="21"/>
</package>
<package name="PEC11R4220FS0024" urn="urn:adsk.eagle:footprint:10068059/1" locally_modified="yes">
<description>&lt;b&gt;PEC11R-4220F-S0024-2&lt;/b&gt;&lt;br&gt;
</description>
<pad name="1" x="0" y="0" drill="0.9398" diameter="1.778" rot="R90"/>
<pad name="2" x="5" y="0" drill="0.9398" diameter="1.778" rot="R90"/>
<pad name="A1" x="0" y="-14.5" drill="0.9398" diameter="1.778" rot="R90"/>
<pad name="B1" x="5" y="-14.5" drill="0.9398" diameter="1.778" rot="R90"/>
<pad name="C1" x="2.5" y="-14.5" drill="0.9398" diameter="1.778" rot="R90"/>
<pad name="MH1" x="-3.2" y="-7" drill="3.048" diameter="5.08"/>
<pad name="MH2" x="8.2" y="-7" drill="3.048" diameter="5.08"/>
<text x="2.5" y="-2.17" size="1.27" layer="25" align="center">&gt;NAME</text>
<text x="2.5" y="-12.33" size="1.27" layer="27" align="center">&gt;VALUE</text>
<wire x1="-3.75" y1="-0.3" x2="8.75" y2="-0.3" width="0.2" layer="51"/>
<wire x1="8.75" y1="-0.3" x2="8.75" y2="-13.7" width="0.2" layer="51"/>
<wire x1="8.75" y1="-13.7" x2="-3.75" y2="-13.7" width="0.2" layer="51"/>
<wire x1="-3.75" y1="-13.7" x2="-3.75" y2="-0.3" width="0.2" layer="51"/>
<wire x1="-6.781" y1="1.825" x2="11.781" y2="1.825" width="0.1" layer="51"/>
<wire x1="11.781" y1="1.825" x2="11.781" y2="-16.325" width="0.1" layer="51"/>
<wire x1="11.781" y1="-16.325" x2="-6.781" y2="-16.325" width="0.1" layer="51"/>
<wire x1="-6.781" y1="-16.325" x2="-6.781" y2="1.825" width="0.1" layer="51"/>
<wire x1="-3.75" y1="-10" x2="-3.75" y2="-13.7" width="0.1" layer="21"/>
<wire x1="-3.75" y1="-13.7" x2="-1.5" y2="-13.7" width="0.1" layer="21"/>
<wire x1="6.5" y1="-13.7" x2="8.75" y2="-13.7" width="0.1" layer="21"/>
<wire x1="8.75" y1="-13.7" x2="8.75" y2="-10" width="0.1" layer="21"/>
<wire x1="-3.75" y1="-4" x2="-3.75" y2="-0.3" width="0.1" layer="21"/>
<wire x1="-3.75" y1="-0.3" x2="-1.5" y2="-0.3" width="0.1" layer="21"/>
<wire x1="6.5" y1="-0.3" x2="8.75" y2="-0.3" width="0.1" layer="21"/>
<wire x1="8.75" y1="-0.3" x2="8.75" y2="-4" width="0.1" layer="21"/>
</package>
<package name="BOURNS-MF-R025">
<pad name="1" x="-2.54" y="0" drill="0.9398" diameter="1.9304"/>
<pad name="2" x="2.54" y="0" drill="0.9398" diameter="1.9304"/>
<wire x1="3.7" y1="1.6" x2="3.7" y2="-1.6" width="0.127" layer="21"/>
<wire x1="3.7" y1="-1.6" x2="-3.7" y2="-1.6" width="0.127" layer="21"/>
<wire x1="-3.7" y1="-1.6" x2="-3.7" y2="1.6" width="0.127" layer="21"/>
<wire x1="-3.7" y1="1.6" x2="3.7" y2="1.6" width="0.127" layer="21"/>
<text x="-3.7" y="1.9" size="1.27" layer="25">&gt;NAME</text>
<text x="-3.7" y="-3.1" size="1.27" layer="27">&gt;VALUE</text>
</package>
<package name="CUI_PJ-079AH">
<wire x1="0" y1="-3.8" x2="11.5" y2="-3.8" width="0.127" layer="51"/>
<wire x1="0" y1="-3.8" x2="0" y2="6.3" width="0.127" layer="51"/>
<text x="0.966" y="8.187" size="0.8128" layer="25">&gt;NAME</text>
<text x="-0.075" y="-5.975" size="0.8128" layer="27">&gt;VALUE</text>
<circle x="12.45" y="-3.375" radius="0.1" width="0.2" layer="21"/>
<circle x="12.45" y="-3.375" radius="0.1" width="0.2" layer="51"/>
<wire x1="11.5" y1="-3.8" x2="11.5" y2="6.3" width="0.127" layer="51"/>
<wire x1="0" y1="6.3" x2="11.5" y2="6.3" width="0.127" layer="51"/>
<wire x1="1.375" y1="-3.8" x2="0" y2="-3.8" width="0.127" layer="21"/>
<wire x1="0" y1="-3.8" x2="0" y2="6.3" width="0.127" layer="21"/>
<wire x1="0" y1="6.3" x2="1.275" y2="6.3" width="0.127" layer="21"/>
<wire x1="4.77" y1="6.3" x2="11.5" y2="6.3" width="0.127" layer="21"/>
<wire x1="11.5" y1="6.3" x2="11.5" y2="6.1" width="0.127" layer="21"/>
<wire x1="11.5" y1="4.34" x2="11.5" y2="1.05" width="0.127" layer="21"/>
<wire x1="11.5" y1="-0.88" x2="11.5" y2="-2.45" width="0.127" layer="21"/>
<wire x1="8.7" y1="-3.8" x2="4.68" y2="-3.8" width="0.127" layer="21"/>
<pad name="S1" x="3" y="6.2" drill="1.8288"/>
<pad name="S2" x="3" y="-3.7" drill="1.8288"/>
<pad name="3" x="10.3" y="0.1" drill="1.8288"/>
<pad name="1" x="10.3" y="-3.3" drill="1.8288"/>
<pad name="2" x="10.3" y="5.3" drill="1.8288"/>
<hole x="4" y="0" drill="3.048"/>
</package>
<package name="FQP47P06">
<pad name="MH" x="0" y="0" drill="3.048" diameter="5.08"/>
<pad name="2" x="0" y="-17.78" drill="0.9398" shape="long" rot="R90"/>
<pad name="3" x="2.54" y="-17.78" drill="0.9398" shape="long" rot="R90"/>
<pad name="1" x="-2.54" y="-17.78" drill="0.9398" shape="long" rot="R90"/>
<wire x1="5.1" y1="3" x2="-5.1" y2="3" width="0.127" layer="21"/>
<wire x1="-5.1" y1="3" x2="-5.1" y2="-12.4" width="0.127" layer="21"/>
<wire x1="-5.1" y1="-12.4" x2="5.1" y2="-12.4" width="0.127" layer="21"/>
<wire x1="5.1" y1="-12.4" x2="5.1" y2="3" width="0.127" layer="21"/>
<rectangle x1="-5.1" y1="-10" x2="5.1" y2="3" layer="29"/>
<text x="-5.5" y="-9.7" size="1.27" layer="25" rot="R90">&gt;NAME</text>
<text x="6.6" y="-10" size="1.27" layer="27" rot="R90">&gt;VALUE</text>
</package>
<package name="0204/7" urn="urn:adsk.eagle:footprint:22998/1" locally_modified="yes">
<description>&lt;b&gt;RESISTOR&lt;/b&gt;&lt;p&gt;
type 0204, grid 7.5 mm</description>
<wire x1="3.81" y1="0" x2="2.921" y2="0" width="0.508" layer="51"/>
<wire x1="-3.81" y1="0" x2="-2.921" y2="0" width="0.508" layer="51"/>
<wire x1="-2.54" y1="0.762" x2="-2.286" y2="1.016" width="0.1524" layer="21" curve="-90"/>
<wire x1="-2.54" y1="-0.762" x2="-2.286" y2="-1.016" width="0.1524" layer="21" curve="90"/>
<wire x1="2.286" y1="-1.016" x2="2.54" y2="-0.762" width="0.1524" layer="21" curve="90"/>
<wire x1="2.286" y1="1.016" x2="2.54" y2="0.762" width="0.1524" layer="21" curve="-90"/>
<wire x1="-2.54" y1="-0.762" x2="-2.54" y2="0.762" width="0.1524" layer="21"/>
<wire x1="-2.286" y1="1.016" x2="-1.905" y2="1.016" width="0.1524" layer="21"/>
<wire x1="-1.778" y1="0.889" x2="-1.905" y2="1.016" width="0.1524" layer="21"/>
<wire x1="-2.286" y1="-1.016" x2="-1.905" y2="-1.016" width="0.1524" layer="21"/>
<wire x1="-1.778" y1="-0.889" x2="-1.905" y2="-1.016" width="0.1524" layer="21"/>
<wire x1="1.778" y1="0.889" x2="1.905" y2="1.016" width="0.1524" layer="21"/>
<wire x1="1.778" y1="0.889" x2="-1.778" y2="0.889" width="0.1524" layer="21"/>
<wire x1="1.778" y1="-0.889" x2="1.905" y2="-1.016" width="0.1524" layer="21"/>
<wire x1="1.778" y1="-0.889" x2="-1.778" y2="-0.889" width="0.1524" layer="21"/>
<wire x1="2.286" y1="1.016" x2="1.905" y2="1.016" width="0.1524" layer="21"/>
<wire x1="2.286" y1="-1.016" x2="1.905" y2="-1.016" width="0.1524" layer="21"/>
<wire x1="2.54" y1="-0.762" x2="2.54" y2="0.762" width="0.1524" layer="21"/>
<pad name="1" x="-3.81" y="0" drill="0.9398" diameter="1.778"/>
<pad name="2" x="3.81" y="0" drill="0.9398" diameter="1.778"/>
<text x="-2.54" y="1.2954" size="0.9906" layer="25" ratio="10">&gt;NAME</text>
<text x="-1.6256" y="-0.4826" size="0.9906" layer="27" ratio="10">&gt;VALUE</text>
<rectangle x1="2.54" y1="-0.254" x2="2.921" y2="0.254" layer="21"/>
<rectangle x1="-2.921" y1="-0.254" x2="-2.54" y2="0.254" layer="21"/>
</package>
<package name="ALPS-SKRGAFD010">
<pad name="2" x="2.5" y="0" drill="0.9398" diameter="1.778"/>
<pad name="1" x="-2.5" y="0" drill="0.9398" diameter="1.778"/>
<circle x="0" y="0" radius="3.1" width="0.127" layer="21"/>
<text x="-3" y="3.5" size="1.27" layer="25">&gt;NAME</text>
<text x="-3" y="-4.5" size="1.27" layer="27">&gt;VALUE</text>
</package>
<package name="MURATA-NCS1S2405SC">
<pad name="1" x="0" y="0" drill="0.9398" diameter="1.778"/>
<pad name="2" x="2.54" y="0" drill="0.9398" diameter="1.778"/>
<pad name="3" x="5.08" y="0" drill="0.9398" diameter="1.778"/>
<pad name="6" x="12.7" y="0" drill="0.9398" diameter="1.778"/>
<pad name="7" x="15.24" y="0" drill="0.9398" diameter="1.778"/>
<wire x1="-2.54" y1="-4.6482" x2="-2.54" y2="2.6162" width="0.1524" layer="21"/>
<wire x1="-2.54" y1="2.6162" x2="19.3294" y2="2.6162" width="0.1524" layer="21"/>
<wire x1="19.3294" y1="2.6162" x2="19.3294" y2="-4.6482" width="0.1524" layer="21"/>
<wire x1="19.3294" y1="-4.6482" x2="-2.54" y2="-4.6482" width="0.1524" layer="21"/>
<text x="-2.54" y="3.048" size="1.27" layer="25">&gt;NAME</text>
<text x="-2.54" y="-6.35" size="1.27" layer="27">&gt;VALUE</text>
</package>
<package name="TEENSY_3.0-3.2&amp;LC_OUTER_ROW" urn="urn:adsk.eagle:footprint:10068376/1" locally_modified="yes">
<pad name="GND" x="-7.62" y="16.51" drill="0.9398" diameter="1.778"/>
<pad name="0" x="-7.62" y="13.97" drill="0.9398" diameter="1.778"/>
<pad name="1" x="-7.62" y="11.43" drill="0.9398" diameter="1.778"/>
<pad name="2" x="-7.62" y="8.89" drill="0.9398" diameter="1.778"/>
<pad name="3" x="-7.62" y="6.35" drill="0.9398" diameter="1.778"/>
<pad name="4" x="-7.62" y="3.81" drill="0.9398" diameter="1.778"/>
<pad name="5" x="-7.62" y="1.27" drill="0.9398" diameter="1.778"/>
<pad name="6" x="-7.62" y="-1.27" drill="0.9398" diameter="1.778"/>
<pad name="7" x="-7.62" y="-3.81" drill="0.9398" diameter="1.778"/>
<pad name="8" x="-7.62" y="-6.35" drill="0.9398" diameter="1.778"/>
<pad name="9" x="-7.62" y="-8.89" drill="0.9398" diameter="1.778"/>
<pad name="10" x="-7.62" y="-11.43" drill="0.9398" diameter="1.778"/>
<pad name="11" x="-7.62" y="-13.97" drill="0.9398" diameter="1.778"/>
<pad name="12" x="-7.62" y="-16.51" drill="0.9398" diameter="1.778"/>
<pad name="RESET/DAC" x="5.08" y="-16.51" drill="0.9398" diameter="1.778"/>
<pad name="13" x="7.62" y="-16.51" drill="0.9398" diameter="1.778"/>
<pad name="14/A0" x="7.62" y="-13.97" drill="0.9398" diameter="1.778"/>
<pad name="15/A1" x="7.62" y="-11.43" drill="0.9398" diameter="1.778"/>
<pad name="16/A2" x="7.62" y="-8.89" drill="0.9398" diameter="1.778"/>
<pad name="17/A3" x="7.62" y="-6.35" drill="0.9398" diameter="1.778"/>
<pad name="18/A4" x="7.62" y="-3.81" drill="0.9398" diameter="1.778"/>
<pad name="19/A5" x="7.62" y="-1.27" drill="0.9398" diameter="1.778"/>
<pad name="20/A6" x="7.62" y="1.27" drill="0.9398" diameter="1.778"/>
<pad name="21/A7" x="7.62" y="3.81" drill="0.9398" diameter="1.778"/>
<pad name="22/A8" x="7.62" y="6.35" drill="0.9398" diameter="1.778"/>
<pad name="23/A9" x="7.62" y="8.89" drill="0.9398" diameter="1.778"/>
<pad name="3.3V" x="7.62" y="11.43" drill="0.9398" diameter="1.778"/>
<pad name="AGND" x="7.62" y="13.97" drill="0.9398" diameter="1.778"/>
<pad name="VIN" x="7.62" y="16.51" drill="0.9398" diameter="1.778"/>
<wire x1="-8.89" y1="17.78" x2="8.89" y2="17.78" width="0.127" layer="51"/>
<wire x1="8.89" y1="17.78" x2="8.89" y2="-17.78" width="0.127" layer="51"/>
<wire x1="8.89" y1="-17.78" x2="-8.89" y2="-17.78" width="0.127" layer="51"/>
<wire x1="-8.89" y1="-17.78" x2="-8.89" y2="17.78" width="0.127" layer="51"/>
<wire x1="-1.27" y1="16.51" x2="1.27" y2="16.51" width="0.2032" layer="21"/>
<wire x1="1.27" y1="16.51" x2="1.27" y2="17.78" width="0.2032" layer="21"/>
<wire x1="1.27" y1="17.78" x2="8.89" y2="17.78" width="0.2032" layer="21"/>
<wire x1="8.89" y1="17.78" x2="8.89" y2="-17.78" width="0.2032" layer="21"/>
<wire x1="8.89" y1="-17.78" x2="-8.89" y2="-17.78" width="0.2032" layer="21"/>
<wire x1="-8.89" y1="-17.78" x2="-8.89" y2="17.78" width="0.2032" layer="21"/>
<wire x1="-8.89" y1="17.78" x2="-1.27" y2="17.78" width="0.2032" layer="21"/>
<wire x1="-1.27" y1="17.78" x2="-1.27" y2="16.51" width="0.2032" layer="21"/>
<text x="-2.54" y="13.97" size="1.27" layer="25" font="vector">&gt;NAME</text>
<text x="-3.81" y="-13.97" size="1.27" layer="27" font="vector">&gt;VALUE</text>
</package>
<package name="LITTLEFUSE-02540101Z" urn="urn:adsk.eagle:footprint:14041/1" locally_modified="yes">
<description>&lt;b&gt;2AG FUSE HOLDER&lt;/b&gt;&lt;p&gt;
littlefuse 02540101Z</description>
<pad name="1" x="-9.271" y="0" drill="0.9398" diameter="2.286" rot="R90"/>
<pad name="2" x="9.271" y="0" drill="0.9398" diameter="2.286" rot="R90"/>
<text x="-8.3566" y="4.7498" size="1.016" layer="25" ratio="10">&gt;NAME</text>
<text x="4.4704" y="4.826" size="1.016" layer="27" ratio="10">&gt;VALUE</text>
<hole x="0" y="0" drill="3.048"/>
<wire x1="-8.89" y1="4.445" x2="9.525" y2="4.445" width="0.254" layer="21"/>
<wire x1="9.525" y1="4.445" x2="9.525" y2="3.175" width="0.254" layer="21"/>
<wire x1="9.525" y1="-3.175" x2="9.525" y2="-4.445" width="0.254" layer="21"/>
<wire x1="9.525" y1="-4.445" x2="-8.89" y2="-4.445" width="0.254" layer="21"/>
<wire x1="-8.89" y1="-4.445" x2="-8.89" y2="-3.175" width="0.254" layer="21"/>
<wire x1="-8.89" y1="3.175" x2="-8.89" y2="4.445" width="0.254" layer="21"/>
</package>
<package name="TE-1-282834-0-DOUBLE">
<pad name="1" x="-11.43" y="0" drill="0.9398" diameter="1.778"/>
<pad name="2" x="-8.89" y="0" drill="0.9398" diameter="1.778"/>
<pad name="3" x="-6.35" y="0" drill="0.9398" diameter="1.778"/>
<pad name="4" x="-3.81" y="0" drill="0.9398" diameter="1.778"/>
<pad name="5" x="-1.27" y="0" drill="0.9398" diameter="1.778"/>
<pad name="6" x="1.27" y="0" drill="0.9398" diameter="1.778"/>
<pad name="7" x="3.81" y="0" drill="0.9398" diameter="1.778"/>
<pad name="8" x="6.35" y="0" drill="0.9398" diameter="1.778"/>
<pad name="9" x="8.89" y="0" drill="0.9398" diameter="1.778"/>
<pad name="10" x="11.43" y="0" drill="0.9398" diameter="1.778"/>
<wire x1="-12.93" y1="-3.25" x2="12.93" y2="-3.25" width="0.127" layer="21"/>
<wire x1="12.93" y1="-3.25" x2="12.93" y2="3.25" width="0.127" layer="21"/>
<wire x1="12.93" y1="3.25" x2="-12.93" y2="3.25" width="0.127" layer="21"/>
<wire x1="-12.93" y1="3.25" x2="-12.93" y2="-3.25" width="0.127" layer="21"/>
<text x="-12.7" y="3.81" size="1.27" layer="25">&gt;NAME</text>
<text x="6.35" y="3.81" size="1.27" layer="27">&gt;VALUE</text>
<pad name="P$1" x="-11.43" y="-5.08" drill="0.9398" diameter="1.778"/>
<pad name="P$2" x="-8.89" y="-5.08" drill="0.9398" diameter="1.778"/>
<pad name="P$3" x="-6.35" y="-5.08" drill="0.9398" diameter="1.778"/>
<pad name="P$4" x="-3.81" y="-5.08" drill="0.9398" diameter="1.778"/>
<pad name="P$5" x="-1.27" y="-5.08" drill="0.9398" diameter="1.778"/>
<pad name="P$6" x="1.27" y="-5.08" drill="0.9398" diameter="1.778"/>
<pad name="P$7" x="3.81" y="-5.08" drill="0.9398" diameter="1.778"/>
<pad name="P$8" x="6.35" y="-5.08" drill="0.9398" diameter="1.778"/>
<pad name="P$9" x="8.89" y="-5.08" drill="0.9398" diameter="1.778"/>
<pad name="P$10" x="11.43" y="-5.08" drill="0.9398" diameter="1.778"/>
</package>
<package name="TE-282834-4-DOUBLE">
<pad name="1" x="-3.81" y="0" drill="0.9398" diameter="1.778"/>
<pad name="2" x="-1.27" y="0" drill="0.9398" diameter="1.778"/>
<pad name="3" x="1.27" y="0" drill="0.9398" diameter="1.778"/>
<pad name="4" x="3.81" y="0" drill="0.9398" diameter="1.778"/>
<wire x1="-5.31" y1="3.25" x2="-5.31" y2="-3.25" width="0.127" layer="21"/>
<wire x1="-5.31" y1="-3.25" x2="5.31" y2="-3.25" width="0.127" layer="21"/>
<wire x1="5.31" y1="-3.25" x2="5.31" y2="3.25" width="0.127" layer="21"/>
<wire x1="5.31" y1="3.25" x2="-5.31" y2="3.25" width="0.127" layer="21"/>
<text x="-5.588" y="-3.175" size="1.27" layer="25" rot="R90">&gt;NAME</text>
<text x="6.858" y="-3.175" size="1.27" layer="27" rot="R90">&gt;VALUE</text>
<pad name="P$1" x="-3.81" y="-5.08" drill="0.9398" diameter="1.778"/>
<pad name="P$2" x="-1.27" y="-5.08" drill="0.9398" diameter="1.778"/>
<pad name="P$3" x="1.27" y="-5.08" drill="0.9398" diameter="1.778"/>
<pad name="P$4" x="3.81" y="-5.08" drill="0.9398" diameter="1.778"/>
</package>
<package name="TE-282834-6-DOUBLE">
<pad name="1" x="-6.35" y="0" drill="0.9398" diameter="1.778"/>
<pad name="2" x="-3.81" y="0" drill="0.9398" diameter="1.778"/>
<pad name="3" x="-1.27" y="0" drill="0.9398" diameter="1.778"/>
<pad name="4" x="1.27" y="0" drill="0.9398" diameter="1.778"/>
<pad name="5" x="3.81" y="0" drill="0.9398" diameter="1.778"/>
<pad name="6" x="6.35" y="0" drill="0.9398" diameter="1.778"/>
<wire x1="-7.85" y1="-3.25" x2="7.85" y2="-3.25" width="0.127" layer="21"/>
<wire x1="7.85" y1="-3.25" x2="7.85" y2="3.25" width="0.127" layer="21"/>
<wire x1="7.85" y1="3.25" x2="-7.85" y2="3.25" width="0.127" layer="21"/>
<wire x1="-7.85" y1="3.25" x2="-7.85" y2="-3.25" width="0.127" layer="21"/>
<text x="-8.001" y="-2.54" size="1.27" layer="25" rot="R90">&gt;NAME</text>
<text x="9.398" y="-3.175" size="1.27" layer="27" rot="R90">&gt;VALUE</text>
<pad name="P$1" x="-6.35" y="-5.08" drill="0.9398" diameter="1.778"/>
<pad name="P$2" x="-3.81" y="-5.08" drill="0.9398" diameter="1.778"/>
<pad name="P$3" x="-1.27" y="-5.08" drill="0.9398" diameter="1.778"/>
<pad name="P$4" x="1.27" y="-5.08" drill="0.9398" diameter="1.778"/>
<pad name="P$5" x="3.81" y="-5.08" drill="0.9398" diameter="1.778"/>
<pad name="P$6" x="6.35" y="-5.08" drill="0.9398" diameter="1.778"/>
</package>
<package name="TE-282834-2-DOUBLE">
<pad name="1" x="-1.27" y="0" drill="0.9398" diameter="1.778"/>
<pad name="2" x="1.27" y="0" drill="0.9398" diameter="1.778"/>
<wire x1="-2.77" y1="3.25" x2="-2.77" y2="-3.25" width="0.1524" layer="21"/>
<wire x1="-2.77" y1="-3.25" x2="2.77" y2="-3.25" width="0.1524" layer="21"/>
<wire x1="2.77" y1="-3.25" x2="2.77" y2="3.25" width="0.1524" layer="21"/>
<wire x1="2.77" y1="3.25" x2="-2.77" y2="3.25" width="0.1524" layer="21"/>
<text x="-3.556" y="-2.794" size="1.27" layer="25" rot="R90">&gt;NAME</text>
<text x="4.826" y="-2.794" size="1.27" layer="27" rot="R90">&gt;VALUE</text>
<pad name="P$1" x="-1.27" y="-5.08" drill="0.9398" diameter="1.778"/>
<pad name="P$2" x="1.27" y="-5.08" drill="0.9398" diameter="1.778"/>
</package>
</packages>
<packages3d>
<package3d name="PEC11R4220FS0024" urn="urn:adsk.eagle:package:10068061/3" locally_modified="yes" type="model">
<description>&lt;b&gt;PEC11R-4220F-S0024-2&lt;/b&gt;&lt;br&gt;
</description>
<packageinstances>
<packageinstance name="PEC11R4220FS0024"/>
</packageinstances>
</package3d>
<package3d name="TEENSY_3.0-3.2&amp;LC_OUTER_ROW" urn="urn:adsk.eagle:package:10068416/2" locally_modified="yes" type="model">
<packageinstances>
<packageinstance name="TEENSY_3.0-3.2&amp;LC_OUTER_ROW"/>
</packageinstances>
</package3d>
</packages3d>
</library>
</libraries>
<attributes>
</attributes>
<variantdefs>
</variantdefs>
<classes>
<class number="0" name="default" width="0" drill="0">
</class>
</classes>
<designrules name="oshpark-2layer">
<description language="en">&lt;b&gt;OSH Park Design Rules&lt;/b&gt;
&lt;p&gt;
Please make sure your boards conform to these design rules.
&lt;/p&gt;
&lt;p&gt;
Note, that not all DRC settings must be set by the manufacturer. Several can be adjusted for the design, including those listed on our docs page here. 
&lt;a href=&quot;http://docs.oshpark.com/design-tools/eagle/design-rules-files/&quot;&gt;Adjustable Settings&lt;/a&gt;
&lt;/p&gt;</description>
<param name="layerSetup" value="(1*16)"/>
<param name="mtCopper" value="0.035559375mm 0.0356mm 0.0356mm 0.0356mm 0.0356mm 0.0356mm 0.0356mm 0.0356mm 0.0356mm 0.0356mm 0.0356mm 0.0356mm 0.0356mm 0.0356mm 0.0356mm 0.035559375mm"/>
<param name="mtIsolate" value="1.6mm 0.1499mm 0.2007mm 0.1499mm 0.2007mm 0.1499mm 0.2007mm 0.1499mm 0.2007mm 0.1499mm 0.2007mm 0.1499mm 0.2007mm 0.1499mm 0.2007mm"/>
<param name="mdWireWire" value="6mil"/>
<param name="mdWirePad" value="6mil"/>
<param name="mdWireVia" value="6mil"/>
<param name="mdPadPad" value="6mil"/>
<param name="mdPadVia" value="6mil"/>
<param name="mdViaVia" value="6mil"/>
<param name="mdSmdPad" value="6mil"/>
<param name="mdSmdVia" value="6mil"/>
<param name="mdSmdSmd" value="6mil"/>
<param name="mdViaViaSameLayer" value="8mil"/>
<param name="mnLayersViaInSmd" value="2"/>
<param name="mdCopperDimension" value="15mil"/>
<param name="mdDrill" value="6mil"/>
<param name="mdSmdStop" value="0mil"/>
<param name="msWidth" value="6mil"/>
<param name="msDrill" value="10mil"/>
<param name="msMicroVia" value="10mil"/>
<param name="msBlindViaRatio" value="0.5"/>
<param name="rvPadTop" value="0.25"/>
<param name="rvPadInner" value="0.25"/>
<param name="rvPadBottom" value="0.25"/>
<param name="rvViaOuter" value="0.25"/>
<param name="rvViaInner" value="0.25"/>
<param name="rvMicroViaOuter" value="0.25"/>
<param name="rvMicroViaInner" value="0.25"/>
<param name="rlMinPadTop" value="5mil"/>
<param name="rlMaxPadTop" value="20mil"/>
<param name="rlMinPadInner" value="5mil"/>
<param name="rlMaxPadInner" value="20mil"/>
<param name="rlMinPadBottom" value="5mil"/>
<param name="rlMaxPadBottom" value="20mil"/>
<param name="rlMinViaOuter" value="5mil"/>
<param name="rlMaxViaOuter" value="20mil"/>
<param name="rlMinViaInner" value="5mil"/>
<param name="rlMaxViaInner" value="20mil"/>
<param name="rlMinMicroViaOuter" value="5mil"/>
<param name="rlMaxMicroViaOuter" value="20mil"/>
<param name="rlMinMicroViaInner" value="5mil"/>
<param name="rlMaxMicroViaInner" value="20mil"/>
<param name="psTop" value="-1"/>
<param name="psBottom" value="-1"/>
<param name="psFirst" value="-1"/>
<param name="psElongationLong" value="100"/>
<param name="psElongationOffset" value="100"/>
<param name="mvStopFrame" value="1"/>
<param name="mvCreamFrame" value="0"/>
<param name="mlMinStopFrame" value="2.5mil"/>
<param name="mlMaxStopFrame" value="2.5mil"/>
<param name="mlMinCreamFrame" value="0mil"/>
<param name="mlMaxCreamFrame" value="0mil"/>
<param name="mlViaStopLimit" value="0mil"/>
<param name="srRoundness" value="0"/>
<param name="srMinRoundness" value="0mil"/>
<param name="srMaxRoundness" value="0mil"/>
<param name="slThermalIsolate" value="10mil"/>
<param name="slThermalsForVias" value="0"/>
<param name="dpMaxLengthDifference" value="10mm"/>
<param name="dpGapFactor" value="2.5"/>
<param name="checkAngle" value="0"/>
<param name="checkFont" value="1"/>
<param name="checkRestrict" value="1"/>
<param name="checkStop" value="0"/>
<param name="checkValues" value="0"/>
<param name="checkNames" value="1"/>
<param name="checkWireStubs" value="1"/>
<param name="checkPolygonWidth" value="0"/>
<param name="useDiameter" value="13"/>
<param name="maxErrors" value="50"/>
</designrules>
<autorouter>
<pass name="Default">
<param name="RoutingGrid" value="50mil"/>
<param name="AutoGrid" value="1"/>
<param name="Efforts" value="0"/>
<param name="TopRouterVariant" value="1"/>
<param name="tpViaShape" value="round"/>
<param name="PrefDir.1" value="a"/>
<param name="PrefDir.2" value="0"/>
<param name="PrefDir.3" value="0"/>
<param name="PrefDir.4" value="0"/>
<param name="PrefDir.5" value="0"/>
<param name="PrefDir.6" value="0"/>
<param name="PrefDir.7" value="0"/>
<param name="PrefDir.8" value="0"/>
<param name="PrefDir.9" value="0"/>
<param name="PrefDir.10" value="0"/>
<param name="PrefDir.11" value="0"/>
<param name="PrefDir.12" value="0"/>
<param name="PrefDir.13" value="0"/>
<param name="PrefDir.14" value="0"/>
<param name="PrefDir.15" value="0"/>
<param name="PrefDir.16" value="a"/>
<param name="cfVia" value="8"/>
<param name="cfNonPref" value="5"/>
<param name="cfChangeDir" value="2"/>
<param name="cfOrthStep" value="2"/>
<param name="cfDiagStep" value="3"/>
<param name="cfExtdStep" value="0"/>
<param name="cfBonusStep" value="1"/>
<param name="cfMalusStep" value="1"/>
<param name="cfPadImpact" value="4"/>
<param name="cfSmdImpact" value="4"/>
<param name="cfBusImpact" value="0"/>
<param name="cfHugging" value="3"/>
<param name="cfAvoid" value="4"/>
<param name="cfPolygon" value="10"/>
<param name="cfBase.1" value="0"/>
<param name="cfBase.2" value="1"/>
<param name="cfBase.3" value="1"/>
<param name="cfBase.4" value="1"/>
<param name="cfBase.5" value="1"/>
<param name="cfBase.6" value="1"/>
<param name="cfBase.7" value="1"/>
<param name="cfBase.8" value="1"/>
<param name="cfBase.9" value="1"/>
<param name="cfBase.10" value="1"/>
<param name="cfBase.11" value="1"/>
<param name="cfBase.12" value="1"/>
<param name="cfBase.13" value="1"/>
<param name="cfBase.14" value="1"/>
<param name="cfBase.15" value="1"/>
<param name="cfBase.16" value="0"/>
<param name="mnVias" value="20"/>
<param name="mnSegments" value="9999"/>
<param name="mnExtdSteps" value="9999"/>
<param name="mnRipupLevel" value="10"/>
<param name="mnRipupSteps" value="100"/>
<param name="mnRipupTotal" value="100"/>
</pass>
<pass name="Follow-me" refer="Default" active="yes">
</pass>
<pass name="Busses" refer="Default" active="yes">
<param name="cfNonPref" value="4"/>
<param name="cfBusImpact" value="4"/>
<param name="cfHugging" value="0"/>
<param name="mnVias" value="0"/>
</pass>
<pass name="Route" refer="Default" active="yes">
</pass>
<pass name="Optimize1" refer="Default" active="yes">
<param name="cfVia" value="99"/>
<param name="cfExtdStep" value="10"/>
<param name="cfHugging" value="1"/>
<param name="mnExtdSteps" value="1"/>
<param name="mnRipupLevel" value="0"/>
</pass>
<pass name="Optimize2" refer="Optimize1" active="yes">
<param name="cfNonPref" value="0"/>
<param name="cfChangeDir" value="6"/>
<param name="cfExtdStep" value="0"/>
<param name="cfBonusStep" value="2"/>
<param name="cfMalusStep" value="2"/>
<param name="cfPadImpact" value="2"/>
<param name="cfSmdImpact" value="2"/>
<param name="cfHugging" value="0"/>
</pass>
<pass name="Optimize3" refer="Optimize2" active="yes">
<param name="cfChangeDir" value="8"/>
<param name="cfPadImpact" value="0"/>
<param name="cfSmdImpact" value="0"/>
</pass>
<pass name="Optimize4" refer="Optimize3" active="yes">
<param name="cfChangeDir" value="25"/>
</pass>
</autorouter>
<elements>
<element name="C1" library="OpenSourceSyringePump" package="EEUFR1H101" value="100uF" x="66.294" y="31.496" smashed="yes" rot="R90">
<attribute name="NAME" x="63.246" y="26.7462" size="0.8128" layer="25" ratio="10" rot="SR135"/>
<attribute name="VALUE" x="61.1886" y="34.2646" size="0.8128" layer="27" ratio="10" rot="R45"/>
</element>
<element name="C2" library="OpenSourceSyringePump" package="K105Z20Y5VF5TL2" value="1uF" x="42.672" y="4.826" smashed="yes" rot="R270">
<attribute name="NAME" x="44.196" y="7.112" size="0.8128" layer="25" ratio="10" rot="R270"/>
<attribute name="VALUE" x="44.196" y="4.318" size="0.8128" layer="27" ratio="10" rot="R270"/>
</element>
<element name="C3" library="OpenSourceSyringePump" package="K105Z20Y5VF5TL2" value="1uF" x="3.302" y="29.21" smashed="yes" rot="R270">
<attribute name="NAME" x="1.778" y="27.178" size="0.8128" layer="25" ratio="10" rot="R90"/>
<attribute name="VALUE" x="1.778" y="29.972" size="0.8128" layer="27" ratio="10" rot="R90"/>
</element>
<element name="C4" library="OpenSourceSyringePump" package="TAP106K025SCS" value="10uF" x="4.064" y="35.56" smashed="yes">
<attribute name="NAME" x="2.413" y="33.02" size="0.8128" layer="25" ratio="10" rot="SR135"/>
<attribute name="VALUE" x="1.143" y="36.703" size="0.8128" layer="27" ratio="10" rot="R45"/>
</element>
<element name="D1" library="OpenSourceSyringePump" package="BZX79C10" value="10Vz" x="79.248" y="14.732" smashed="yes" rot="R90">
<attribute name="NAME" x="79.756" y="8.382" size="0.8128" layer="25" ratio="10" rot="R90"/>
<attribute name="VALUE" x="79.629" y="20.066" size="0.8128" layer="27" ratio="10" rot="R90"/>
</element>
<element name="ENC1" library="OpenSourceSyringePump" package="PEC11R4220FS0024" package3d_urn="urn:adsk.eagle:package:10068061/3" value="PEC11R" x="49.276" y="35.56" smashed="yes">
<attribute name="DESCRIPTION" value="Bourns 24 Pulse Incremental Mechanical Rotary Encoder with a 6 mm Flat Shaft (Not Indexed), Through Hole" x="108.966" y="19.05" size="1.778" layer="27" display="off"/>
<attribute name="HEIGHT" value="27.5mm" x="108.966" y="19.05" size="1.778" layer="27" display="off"/>
<attribute name="MANUFACTURER_NAME" value="Bourns" x="108.966" y="19.05" size="1.778" layer="27" display="off"/>
<attribute name="MANUFACTURER_PART_NUMBER" value="PEC11R-4220F-S0024" x="108.966" y="19.05" size="1.778" layer="27" display="off"/>
<attribute name="MOUSER_PART_NUMBER" value="652-PEC11R-4220F-S24" x="108.966" y="19.05" size="1.778" layer="27" display="off"/>
<attribute name="MOUSER_PRICE-STOCK" value="https://www.mouser.com/Search/Refine.aspx?Keyword=652-PEC11R-4220F-S24" x="108.966" y="19.05" size="1.778" layer="27" display="off"/>
<attribute name="NAME" x="51.776" y="33.39" size="0.8128" layer="25" align="center"/>
<attribute name="VALUE" x="51.776" y="23.23" size="0.8128" layer="27" align="center"/>
</element>
<element name="F1" library="OpenSourceSyringePump" package="BOURNS-MF-R025" value="500mA PTC Fuse" x="42.672" y="15.494" smashed="yes" rot="R90">
<attribute name="NAME" x="43.058" y="15.096" size="0.8128" layer="25" rot="R90"/>
<attribute name="VALUE" x="42.978" y="20.176" size="0.8128" layer="27" rot="R90"/>
</element>
<element name="J1" library="OpenSourceSyringePump" package="CUI_PJ-079AH" value="+12-24Vin @ 2A" x="83.82" y="33.02" smashed="yes" rot="R180">
<attribute name="MANUFACTURER" value="CUI Inc" x="58.42" y="77.47" size="1.778" layer="27" rot="R180" display="off"/>
<attribute name="NAME" x="75.896" y="27.237" size="0.8128" layer="25"/>
<attribute name="PARTREV" value="LTR" x="58.42" y="77.47" size="1.778" layer="27" rot="R180" display="off"/>
<attribute name="STANDART" value="Manufacturer Recommendations" x="58.42" y="77.47" size="1.778" layer="27" rot="R180" display="off"/>
<attribute name="VALUE" x="79.323" y="38.995" size="0.8128" layer="27" rot="R180"/>
</element>
<element name="Q1" library="OpenSourceSyringePump" package="FQP47P06" value="FQP47P06" x="72.39" y="21.082" smashed="yes">
<attribute name="NAME" x="67.262" y="7.532" size="0.8128" layer="25"/>
<attribute name="VALUE" x="72.042" y="7.37" size="0.8128" layer="27"/>
</element>
<element name="R1" library="OpenSourceSyringePump" package="0204/7" value="100k" x="81.788" y="14.732" smashed="yes" rot="R270">
<attribute name="NAME" x="82.2706" y="8.382" size="0.8128" layer="25" ratio="10" rot="R90"/>
<attribute name="VALUE" x="82.0166" y="19.9644" size="0.8128" layer="27" ratio="10" rot="R90"/>
</element>
<element name="S1" library="OpenSourceSyringePump" package="ALPS-SKRGAFD010" value="" x="56.896" y="41.91" smashed="yes">
<attribute name="NAME" x="56.436" y="43.632" size="0.8128" layer="25"/>
<attribute name="VALUE" x="53.896" y="37.41" size="1.27" layer="27"/>
</element>
<element name="S2" library="OpenSourceSyringePump" package="ALPS-SKRGAFD010" value="" x="66.802" y="41.91" smashed="yes">
<attribute name="NAME" x="66.342" y="43.632" size="0.8128" layer="25"/>
<attribute name="VALUE" x="63.802" y="37.41" size="1.27" layer="27"/>
</element>
<element name="T1" library="OpenSourceSyringePump" package="MURATA-NCS1S2405SC" value="NCS1S2405SC" x="64.008" y="14.478" smashed="yes" rot="R180">
<attribute name="NAME" x="45.212" y="12.446" size="0.8128" layer="25"/>
<attribute name="VALUE" x="58.928" y="19.558" size="0.8128" layer="27"/>
</element>
<element name="U1" library="OpenSourceSyringePump" package="TEENSY_3.0-3.2&amp;LC_OUTER_ROW" package3d_urn="urn:adsk.eagle:package:10068416/2" value="Teensy 3.2" x="22.86" y="22.86" smashed="yes" rot="R90">
<attribute name="NAME" x="7.62" y="17.78" size="1.27" layer="25" font="vector" rot="R180"/>
<attribute name="VALUE" x="4.572" y="14.478" size="0.8128" layer="27" font="vector" rot="R90"/>
</element>
<element name="XF1" library="OpenSourceSyringePump" package="LITTLEFUSE-02540101Z" value="2Amp Type 2AG Fast Blow" x="55.88" y="6.096" smashed="yes">
<attribute name="NAME" x="48.0314" y="2.4638" size="0.8128" layer="25" ratio="10"/>
<attribute name="VALUE" x="48.9204" y="0.254" size="0.8128" layer="27" ratio="10"/>
</element>
<element name="XJ1" library="OpenSourceSyringePump" package="TE-1-282834-0-DOUBLE" value="" x="20.32" y="41.91" smashed="yes">
<attribute name="NAME" x="8.128" y="43.942" size="0.8128" layer="25"/>
<attribute name="VALUE" x="7.62" y="36.83" size="1.27" layer="27"/>
</element>
<element name="XJ2" library="OpenSourceSyringePump" package="TE-282834-4-DOUBLE" value="" x="12.7" y="3.81" smashed="yes" rot="R180">
<attribute name="NAME" x="8.128" y="1.016" size="0.8128" layer="25"/>
<attribute name="VALUE" x="17.78" y="8.89" size="1.27" layer="27" rot="R180"/>
</element>
<element name="XJ3" library="OpenSourceSyringePump" package="TE-282834-6-DOUBLE" value="" x="30.48" y="3.81" smashed="yes" rot="R180">
<attribute name="NAME" x="23.368" y="1.016" size="0.8128" layer="25"/>
<attribute name="VALUE" x="38.1" y="8.89" size="1.27" layer="27" rot="R180"/>
</element>
<element name="XJ4" library="OpenSourceSyringePump" package="TE-282834-2-DOUBLE" value="" x="38.1" y="41.91" smashed="yes">
<attribute name="NAME" x="35.814" y="43.942" size="0.8128" layer="25"/>
<attribute name="VALUE" x="35.306" y="37.084" size="1.27" layer="27"/>
</element>
<element name="S3" library="OpenSourceSyringePump" package="ALPS-SKRGAFD010" value="" x="46.736" y="41.91" smashed="yes">
<attribute name="NAME" x="46.276" y="43.632" size="0.8128" layer="25"/>
<attribute name="VALUE" x="43.736" y="37.41" size="1.27" layer="27"/>
</element>
</elements>
<signals>
<signal name="N$1">
<contactref element="J1" pad="1"/>
<contactref element="Q1" pad="2"/>
<contactref element="Q1" pad="MH"/>
<wire x1="73.52" y1="36.32" x2="69.85" y2="32.65" width="1.016" layer="16"/>
<wire x1="69.85" y1="32.65" x2="69.85" y2="23.622" width="1.016" layer="16"/>
<wire x1="69.85" y1="23.622" x2="72.39" y2="21.082" width="1.016" layer="16"/>
<wire x1="72.39" y1="21.082" x2="72.39" y2="3.302" width="1.016" layer="1"/>
<polygon width="0.254" layer="1" isolate="0.4064">
<vertex x="67.31" y="10.922"/>
<vertex x="67.31" y="24.13"/>
<vertex x="77.47" y="24.13"/>
<vertex x="77.47" y="10.922"/>
</polygon>
</signal>
<signal name="N$2">
<contactref element="Q1" pad="1"/>
<contactref element="R1" pad="2"/>
<contactref element="D1" pad="A"/>
<wire x1="79.248" y1="18.542" x2="79.248" y2="16.256" width="0.4064" layer="1"/>
<wire x1="79.248" y1="16.256" x2="81.788" y2="13.716" width="0.4064" layer="1"/>
<wire x1="81.788" y1="13.716" x2="81.788" y2="10.922" width="0.4064" layer="1"/>
<wire x1="81.788" y1="10.922" x2="76.454" y2="5.588" width="0.4064" layer="1"/>
<wire x1="76.454" y1="5.588" x2="76.454" y2="2.032" width="0.4064" layer="1"/>
<wire x1="76.454" y1="2.032" x2="75.692" y2="1.27" width="0.4064" layer="1"/>
<wire x1="71.12" y1="1.27" x2="69.85" y2="2.54" width="0.4064" layer="1"/>
<wire x1="69.85" y1="2.54" x2="69.85" y2="3.302" width="0.4064" layer="1"/>
<wire x1="75.692" y1="1.27" x2="71.12" y2="1.27" width="0.4064" layer="1"/>
</signal>
<signal name="N$4">
<contactref element="Q1" pad="3"/>
<contactref element="XF1" pad="2"/>
<contactref element="D1" pad="C"/>
<wire x1="65.151" y1="6.096" x2="73.914" y2="6.096" width="1.016" layer="16"/>
<wire x1="73.914" y1="6.096" x2="74.93" y2="5.08" width="1.016" layer="16"/>
<wire x1="74.93" y1="5.08" x2="74.93" y2="3.302" width="1.016" layer="16"/>
<wire x1="79.248" y1="10.922" x2="74.93" y2="6.604" width="1.016" layer="16"/>
<wire x1="74.93" y1="6.604" x2="74.93" y2="3.302" width="1.016" layer="16"/>
<wire x1="74.93" y1="6.604" x2="74.422" y2="6.096" width="1.016" layer="16"/>
<wire x1="74.422" y1="6.096" x2="73.914" y2="6.096" width="1.016" layer="16"/>
</signal>
<signal name="MGND">
<contactref element="J1" pad="3"/>
<contactref element="J1" pad="2"/>
<contactref element="J1" pad="S1"/>
<contactref element="J1" pad="S2"/>
<contactref element="R1" pad="1"/>
<contactref element="C1" pad="-"/>
<contactref element="C2" pad="2"/>
<contactref element="T1" pad="1"/>
<contactref element="XJ3" pad="2"/>
<contactref element="XJ3" pad="P$2"/>
<wire x1="34.29" y1="8.89" x2="34.29" y2="3.81" width="1.016" layer="16"/>
<wire x1="34.29" y1="3.81" x2="34.29" y2="2.54" width="1.016" layer="16"/>
<wire x1="34.29" y1="2.54" x2="35.306" y2="1.524" width="1.016" layer="16"/>
<wire x1="61.722" y1="8.636" x2="64.008" y2="10.922" width="1.016" layer="16"/>
<wire x1="64.008" y1="10.922" x2="64.008" y2="14.478" width="1.016" layer="16"/>
<wire x1="58.166" y1="1.524" x2="61.722" y2="5.08" width="1.016" layer="16"/>
<wire x1="61.722" y1="5.08" x2="61.722" y2="8.636" width="1.016" layer="16"/>
<wire x1="64.008" y1="14.478" x2="64.008" y2="23.876" width="1.016" layer="1"/>
<wire x1="67.852" y1="27.72" x2="73.52" y2="27.72" width="1.016" layer="1"/>
<wire x1="64.008" y1="23.876" x2="67.852" y2="27.72" width="1.016" layer="1"/>
<wire x1="66.294" y1="34.036" x2="68.834" y2="34.036" width="1.016" layer="1"/>
<wire x1="69.95" y1="32.92" x2="73.52" y2="32.92" width="1.016" layer="1"/>
<wire x1="68.834" y1="34.036" x2="69.95" y2="32.92" width="1.016" layer="1"/>
<wire x1="73.52" y1="32.92" x2="73.52" y2="27.72" width="1.016" layer="1"/>
<wire x1="73.52" y1="27.72" x2="77.182" y2="27.72" width="1.016" layer="1"/>
<wire x1="78.082" y1="26.82" x2="80.82" y2="26.82" width="1.016" layer="1"/>
<wire x1="77.182" y1="27.72" x2="78.082" y2="26.82" width="1.016" layer="1"/>
<wire x1="81.788" y1="18.542" x2="81.788" y2="25.852" width="1.016" layer="1"/>
<wire x1="81.788" y1="25.852" x2="80.82" y2="26.82" width="1.016" layer="1"/>
<wire x1="73.52" y1="32.92" x2="74.83" y2="32.92" width="1.016" layer="1"/>
<wire x1="74.83" y1="32.92" x2="78.74" y2="36.83" width="1.016" layer="1"/>
<wire x1="78.74" y1="36.83" x2="80.71" y2="36.83" width="1.016" layer="1"/>
<wire x1="80.71" y1="36.83" x2="80.82" y2="36.72" width="1.016" layer="1"/>
<wire x1="35.306" y1="1.524" x2="40.64" y2="1.524" width="1.016" layer="16"/>
<wire x1="40.64" y1="1.524" x2="42.672" y2="3.556" width="1.016" layer="16"/>
<wire x1="42.672" y1="3.556" x2="44.704" y2="1.524" width="1.016" layer="16"/>
<wire x1="44.704" y1="1.524" x2="58.166" y2="1.524" width="1.016" layer="16"/>
</signal>
<signal name="+15V">
<contactref element="XF1" pad="1"/>
<contactref element="T1" pad="2"/>
<contactref element="C1" pad="+"/>
<contactref element="C2" pad="1"/>
<contactref element="XJ3" pad="1"/>
<contactref element="XJ3" pad="P$1"/>
<wire x1="46.609" y1="6.096" x2="49.276" y2="6.096" width="1.016" layer="1"/>
<wire x1="49.276" y1="6.096" x2="53.34" y2="10.16" width="1.016" layer="1"/>
<wire x1="53.34" y1="10.16" x2="59.69" y2="10.16" width="1.016" layer="1"/>
<wire x1="59.69" y1="10.16" x2="61.468" y2="11.938" width="1.016" layer="1"/>
<wire x1="61.468" y1="11.938" x2="61.468" y2="14.478" width="1.016" layer="1"/>
<wire x1="66.294" y1="28.956" x2="61.468" y2="24.13" width="1.016" layer="1"/>
<wire x1="61.468" y1="24.13" x2="61.468" y2="14.478" width="1.016" layer="1"/>
<wire x1="46.609" y1="6.096" x2="42.672" y2="6.096" width="1.016" layer="1"/>
<wire x1="42.672" y1="6.096" x2="41.148" y2="6.096" width="1.016" layer="1"/>
<wire x1="41.148" y1="6.096" x2="38.862" y2="3.81" width="1.016" layer="1"/>
<wire x1="38.862" y1="3.81" x2="36.83" y2="3.81" width="1.016" layer="1"/>
<wire x1="36.83" y1="3.81" x2="36.83" y2="8.89" width="1.016" layer="1"/>
</signal>
<signal name="N$3">
<contactref element="T1" pad="6"/>
<contactref element="F1" pad="1"/>
<wire x1="51.308" y1="14.478" x2="49.53" y2="12.7" width="1.016" layer="1"/>
<wire x1="49.53" y1="12.7" x2="42.926" y2="12.7" width="1.016" layer="1"/>
<wire x1="42.926" y1="12.7" x2="42.672" y2="12.954" width="1.016" layer="1"/>
</signal>
<signal name="+5V">
<contactref element="F1" pad="2"/>
<contactref element="C3" pad="1"/>
<contactref element="C4" pad="+"/>
<contactref element="XJ1" pad="1"/>
<contactref element="U1" pad="VIN"/>
<contactref element="XJ1" pad="P$1"/>
<wire x1="42.672" y1="18.034" x2="37.846" y2="22.86" width="1.016" layer="16"/>
<wire x1="12.7" y1="22.86" x2="6.35" y2="29.21" width="1.016" layer="16"/>
<wire x1="6.35" y1="29.21" x2="6.35" y2="30.48" width="1.016" layer="16"/>
<wire x1="37.846" y1="22.86" x2="12.7" y2="22.86" width="1.016" layer="16"/>
<wire x1="6.35" y1="30.48" x2="3.302" y2="30.48" width="1.016" layer="16"/>
<wire x1="3.302" y1="30.48" x2="3.302" y2="32.512" width="1.016" layer="16"/>
<wire x1="3.302" y1="32.512" x2="2.794" y2="33.02" width="1.016" layer="16"/>
<wire x1="2.794" y1="33.02" x2="2.794" y2="35.56" width="1.016" layer="16"/>
<wire x1="6.35" y1="30.48" x2="6.35" y2="31.75" width="1.016" layer="16"/>
<wire x1="6.35" y1="31.75" x2="8.89" y2="34.29" width="1.016" layer="16"/>
<wire x1="8.89" y1="34.29" x2="8.89" y2="36.83" width="1.016" layer="16"/>
<wire x1="8.89" y1="36.83" x2="8.89" y2="41.91" width="1.016" layer="16"/>
</signal>
<signal name="GND">
<contactref element="C3" pad="2"/>
<contactref element="C4" pad="-"/>
<contactref element="T1" pad="7"/>
<contactref element="XJ2" pad="2"/>
<contactref element="XJ2" pad="4"/>
<contactref element="ENC1" pad="1"/>
<contactref element="S2" pad="2"/>
<contactref element="S1" pad="2"/>
<contactref element="ENC1" pad="MH2"/>
<contactref element="ENC1" pad="MH1"/>
<contactref element="ENC1" pad="C1"/>
<contactref element="XJ3" pad="4"/>
<contactref element="XJ3" pad="6"/>
<contactref element="XJ1" pad="2"/>
<contactref element="U1" pad="GND"/>
<contactref element="U1" pad="AGND"/>
<contactref element="XJ1" pad="P$2"/>
<contactref element="XJ2" pad="P$4"/>
<contactref element="XJ2" pad="P$2"/>
<contactref element="XJ3" pad="P$6"/>
<contactref element="XJ3" pad="P$4"/>
<contactref element="S3" pad="2"/>
<contactref element="XJ4" pad="P$1"/>
<contactref element="XJ4" pad="1"/>
<polygon width="0.508" layer="16" isolate="0.6096">
<vertex x="0" y="0"/>
<vertex x="0" y="45.72"/>
<vertex x="83.82" y="45.72"/>
<vertex x="83.82" y="0"/>
</polygon>
</signal>
<signal name="N$7">
<contactref element="U1" pad="0"/>
<contactref element="XJ2" pad="3"/>
<contactref element="XJ2" pad="P$3"/>
<wire x1="8.89" y1="15.24" x2="11.43" y2="12.7" width="0.508" layer="1"/>
<wire x1="11.43" y1="12.7" x2="11.43" y2="8.89" width="0.508" layer="1"/>
<wire x1="11.43" y1="8.89" x2="11.43" y2="3.81" width="0.4064" layer="1"/>
</signal>
<signal name="N$8">
<contactref element="XJ2" pad="1"/>
<contactref element="U1" pad="1"/>
<contactref element="XJ2" pad="P$1"/>
<wire x1="11.43" y1="15.24" x2="16.51" y2="10.16" width="0.508" layer="1"/>
<wire x1="16.51" y1="10.16" x2="16.51" y2="8.89" width="0.508" layer="1"/>
<wire x1="16.51" y1="8.89" x2="16.51" y2="3.81" width="0.4064" layer="1"/>
</signal>
<signal name="N$9">
<contactref element="S2" pad="1"/>
<contactref element="U1" pad="3"/>
<wire x1="16.51" y1="15.24" x2="24.384" y2="23.114" width="0.508" layer="1"/>
<wire x1="45.466" y1="23.114" x2="51.816" y2="29.464" width="0.508" layer="1"/>
<wire x1="24.384" y1="23.114" x2="45.466" y2="23.114" width="0.508" layer="1"/>
<wire x1="64.302" y1="41.91" x2="59.73" y2="37.338" width="0.508" layer="1"/>
<wire x1="59.73" y1="37.338" x2="53.594" y2="37.338" width="0.508" layer="1"/>
<wire x1="53.594" y1="37.338" x2="51.816" y2="35.56" width="0.508" layer="1"/>
<wire x1="51.816" y1="35.56" x2="51.816" y2="29.464" width="0.508" layer="1"/>
</signal>
<signal name="N$10">
<contactref element="ENC1" pad="2"/>
<contactref element="U1" pad="4"/>
<wire x1="26.0096" y1="22.1996" x2="45.8216" y2="22.1996" width="0.508" layer="1"/>
<wire x1="45.8216" y1="22.1996" x2="54.276" y2="30.654" width="0.508" layer="1"/>
<wire x1="19.05" y1="15.24" x2="26.0096" y2="22.1996" width="0.508" layer="1"/>
<wire x1="54.276" y1="30.654" x2="54.276" y2="35.56" width="0.508" layer="1"/>
</signal>
<signal name="N$12">
<contactref element="U1" pad="8"/>
<contactref element="XJ3" pad="5"/>
<contactref element="XJ3" pad="P$5"/>
<wire x1="29.21" y1="15.24" x2="29.21" y2="11.43" width="0.508" layer="1"/>
<wire x1="29.21" y1="11.43" x2="26.67" y2="8.89" width="0.508" layer="1"/>
<wire x1="26.67" y1="8.89" x2="26.67" y2="3.81" width="0.508" layer="1"/>
</signal>
<signal name="N$13">
<contactref element="U1" pad="9"/>
<contactref element="XJ3" pad="3"/>
<contactref element="XJ3" pad="P$3"/>
<wire x1="31.75" y1="15.24" x2="31.75" y2="8.89" width="0.508" layer="1"/>
<wire x1="31.75" y1="8.89" x2="31.75" y2="3.81" width="0.508" layer="1"/>
</signal>
<signal name="N$14">
<contactref element="U1" pad="16/A2"/>
<contactref element="XJ1" pad="10"/>
<contactref element="XJ1" pad="P$10"/>
<wire x1="31.75" y1="41.91" x2="31.75" y2="36.83" width="0.508" layer="1"/>
<wire x1="31.75" y1="36.83" x2="31.75" y2="30.48" width="0.508" layer="1"/>
</signal>
<signal name="N$15">
<contactref element="U1" pad="17/A3"/>
<contactref element="XJ1" pad="9"/>
<contactref element="XJ1" pad="P$9"/>
<wire x1="29.21" y1="41.91" x2="29.21" y2="36.83" width="0.508" layer="1"/>
<wire x1="29.21" y1="36.83" x2="29.21" y2="30.48" width="0.508" layer="1"/>
</signal>
<signal name="N$16">
<contactref element="U1" pad="18/A4"/>
<contactref element="XJ1" pad="8"/>
<contactref element="XJ1" pad="P$8"/>
<wire x1="26.67" y1="41.91" x2="26.67" y2="36.83" width="0.508" layer="1"/>
<wire x1="26.67" y1="36.83" x2="26.67" y2="30.48" width="0.508" layer="1"/>
</signal>
<signal name="N$17">
<contactref element="U1" pad="19/A5"/>
<contactref element="XJ1" pad="7"/>
<contactref element="XJ1" pad="P$7"/>
<wire x1="24.13" y1="41.91" x2="24.13" y2="36.83" width="0.508" layer="1"/>
<wire x1="24.13" y1="36.83" x2="24.13" y2="30.48" width="0.508" layer="1"/>
</signal>
<signal name="N$18">
<contactref element="U1" pad="20/A6"/>
<contactref element="XJ1" pad="6"/>
<contactref element="XJ1" pad="P$6"/>
<wire x1="21.59" y1="41.91" x2="21.59" y2="36.83" width="0.508" layer="1"/>
<wire x1="21.59" y1="36.83" x2="21.59" y2="30.48" width="0.508" layer="1"/>
</signal>
<signal name="N$19">
<contactref element="U1" pad="21/A7"/>
<contactref element="XJ1" pad="5"/>
<contactref element="XJ1" pad="P$5"/>
<wire x1="19.05" y1="41.91" x2="19.05" y2="36.83" width="0.508" layer="1"/>
<wire x1="19.05" y1="36.83" x2="19.05" y2="30.48" width="0.508" layer="1"/>
</signal>
<signal name="N$20">
<contactref element="U1" pad="22/A8"/>
<contactref element="XJ1" pad="4"/>
<contactref element="XJ1" pad="P$4"/>
<wire x1="16.51" y1="41.91" x2="16.51" y2="36.83" width="0.508" layer="1"/>
<wire x1="16.51" y1="36.83" x2="16.51" y2="30.48" width="0.508" layer="1"/>
</signal>
<signal name="N$21">
<contactref element="U1" pad="23/A9"/>
<contactref element="XJ1" pad="3"/>
<contactref element="XJ1" pad="P$3"/>
<wire x1="13.97" y1="41.91" x2="13.97" y2="36.83" width="0.508" layer="1"/>
<wire x1="13.97" y1="36.83" x2="13.97" y2="30.48" width="0.508" layer="1"/>
</signal>
<signal name="N$22">
<contactref element="U1" pad="2"/>
<contactref element="S1" pad="1"/>
<wire x1="13.97" y1="15.24" x2="22.86" y2="24.13" width="0.508" layer="1"/>
<wire x1="22.86" y1="24.13" x2="40.894" y2="24.13" width="0.508" layer="1"/>
<wire x1="42.8756" y1="26.1116" x2="42.8756" y2="33.9856" width="0.508" layer="1"/>
<wire x1="42.8756" y1="33.9856" x2="48.26" y2="39.37" width="0.508" layer="1"/>
<wire x1="51.856" y1="39.37" x2="54.396" y2="41.91" width="0.508" layer="1"/>
<wire x1="40.894" y1="24.13" x2="42.8756" y2="26.1116" width="0.508" layer="1"/>
<wire x1="48.26" y1="39.37" x2="51.856" y2="39.37" width="0.508" layer="1"/>
</signal>
<signal name="+3V3">
<contactref element="U1" pad="3.3V"/>
</signal>
<signal name="N$5">
<contactref element="U1" pad="6"/>
<contactref element="ENC1" pad="B1"/>
<wire x1="24.13" y1="15.24" x2="30.226" y2="21.336" width="0.508" layer="1"/>
<wire x1="30.226" y1="21.336" x2="46.482" y2="21.336" width="0.508" layer="1"/>
<wire x1="46.482" y1="21.336" x2="47.752" y2="22.606" width="0.508" layer="1"/>
<wire x1="47.752" y1="22.606" x2="52.73" y2="22.606" width="0.508" layer="1"/>
<wire x1="52.73" y1="22.606" x2="54.276" y2="21.06" width="0.508" layer="1"/>
</signal>
<signal name="N$6">
<contactref element="U1" pad="7"/>
<contactref element="ENC1" pad="A1"/>
<wire x1="26.67" y1="15.24" x2="31.75" y2="20.32" width="0.508" layer="1"/>
<wire x1="31.75" y1="20.32" x2="46.99" y2="20.32" width="0.508" layer="1"/>
<wire x1="46.99" y1="20.32" x2="47.73" y2="21.06" width="0.508" layer="1"/>
<wire x1="47.73" y1="21.06" x2="49.276" y2="21.06" width="0.508" layer="1"/>
</signal>
<signal name="N$11">
<contactref element="U1" pad="14/A0"/>
<contactref element="S3" pad="1"/>
<wire x1="36.83" y1="26.162" x2="37.592" y2="25.4" width="0.508" layer="1"/>
<wire x1="37.592" y1="25.4" x2="40.386" y2="25.4" width="0.508" layer="1"/>
<wire x1="40.386" y1="25.4" x2="41.91" y2="26.924" width="0.508" layer="1"/>
<wire x1="41.91" y1="26.924" x2="41.91" y2="34.544" width="0.508" layer="1"/>
<wire x1="41.91" y1="34.544" x2="44.236" y2="36.87" width="0.508" layer="1"/>
<wire x1="44.236" y1="36.87" x2="44.236" y2="41.91" width="0.508" layer="1"/>
<wire x1="36.83" y1="30.48" x2="36.83" y2="26.162" width="0.508" layer="1"/>
</signal>
<signal name="N$23">
<contactref element="XJ4" pad="P$2"/>
<contactref element="XJ4" pad="2"/>
<contactref element="U1" pad="RESET/DAC"/>
<wire x1="39.37" y1="27.94" x2="40.894" y2="29.464" width="0.508" layer="1"/>
<wire x1="40.894" y1="35.306" x2="39.37" y2="36.83" width="0.508" layer="1"/>
<wire x1="40.894" y1="29.464" x2="40.894" y2="35.306" width="0.508" layer="1"/>
<wire x1="39.37" y1="36.83" x2="39.37" y2="41.91" width="0.508" layer="1"/>
</signal>
</signals>
<mfgpreviewcolors>
<mfgpreviewcolor name="soldermaskcolor" color="0xC8008000"/>
<mfgpreviewcolor name="silkscreencolor" color="0xFFFEFEFE"/>
<mfgpreviewcolor name="backgroundcolor" color="0xFF282828"/>
<mfgpreviewcolor name="coppercolor" color="0xFFFFBF00"/>
<mfgpreviewcolor name="substratecolor" color="0xFF786E46"/>
</mfgpreviewcolors>
</board>
</drawing>
<compatibility>
<note version="8.3" severity="warning">
Since Version 8.3, EAGLE supports URNs for individual library
assets (packages, symbols, and devices). The URNs of those assets
will not be understood (or retained) with this version.
</note>
<note version="8.3" severity="warning">
Since Version 8.3, EAGLE supports the association of 3D packages
with devices in libraries, schematics, and board files. Those 3D
packages will not be understood (or retained) with this version.
</note>
</compatibility>
</eagle>
